# Supplementary material for: Automated Speech Analysis for Screening and Monitoring Bipolar Depression: Machine Learning Model Development and Interpretation Study
Source: JMIR Med Inform. 2025 Dec 4;13:e79093. doi: 10.2196/79093 (PMC12715464; doi:10.2196/79093)
Supplement: Multimedia Appendix 1 [file medinform_v13i1e79093_app1.xlsx]

## Sheet: Suppplementary Table 1
feature	beta	se	z	pvalue	p_adj_bh
audSpec_Rfilt_sma_de[8]_lpgain	-1.88524	0.305194	-6.1772	6.53e-10	3.61e-06
pcm_fftMag_spectralCentroid_sma_de_meanSegLen	1.88891	0.310271	6.08793	1.14e-09	3.61e-06
pcm_fftMag_psySharpness_sma_de_meanSegLen	1.81888	0.30946	5.87761	4.16e-09	8.76e-06
mfcc_sma_de[1]_maxSegLen	1.7654	0.309307	5.7076	1.15e-08	1.04e-05
pcm_fftMag_spectralRollOff50.0_sma_de_meanSegLen	1.76735	0.307151	5.754	8.72e-09	1.04e-05
audSpec_Rfilt_sma_de[5]_lpgain	-1.73565	0.304111	-5.7073	1.15e-08	1.04e-05
pcm_fftMag_spectralEntropy_sma_de_maxSegLen	1.65444	0.287607	5.75244	8.8e-09	1.04e-05
mfcc_sma_de[3]_meanSegLen	1.7333	0.30696	5.64665	1.64e-08	1.29e-05
pcm_fftMag_spectralRollOff25.0_sma_meanSegLen	1.73076	0.30786	5.6219	1.89e-08	1.33e-05
pcm_fftMag_spectralCentroid_sma_maxSegLen	1.69582	0.303434	5.58875	2.29e-08	1.44e-05
pcm_fftMag_spectralRollOff75.0_sma_de_meanSegLen	1.71453	0.311326	5.50718	3.65e-08	1.7e-05
pcm_fftMag_spectralRollOff90.0_sma_de_meanSegLen	1.69527	0.309494	5.47756	4.31e-08	1.7e-05
audSpec_Rfilt_sma_de[11]_lpgain	-1.65164	0.300927	-5.4885	4.05e-08	1.7e-05
pcm_fftMag_spectralRollOff50.0_sma_meanSegLen	1.75793	0.320251	5.48921	4.04e-08	1.7e-05
mfcc_sma_de[2]_meanSegLen	1.74557	0.317773	5.49313	3.95e-08	1.7e-05
pcm_zcr_sma_maxSegLen	1.68409	0.306082	5.50207	3.75e-08	1.7e-05
mfcc_sma[5]_qregerrQ	-1.65338	0.304833	-5.42389	5.83e-08	2.17e-05
audSpec_Rfilt_sma_de[13]_quartile2	1.73114	0.320692	5.39813	6.73e-08	2.19e-05
mfcc_sma[5]_linregerrQ	-1.64382	0.304824	-5.39268	6.94e-08	2.19e-05
pcm_fftMag_spectralRollOff50.0_sma_de_minSegLen	1.7436	0.323073	5.39693	6.78e-08	2.19e-05
pcm_fftMag_spectralRollOff75.0_sma_meanSegLen	1.72878	0.321602	5.37552	7.64e-08	2.2e-05
mfcc_sma_de[6]_meanSegLen	1.6985	0.315997	5.37504	7.66e-08	2.2e-05
pcm_zcr_sma_de_meanSegLen	1.71297	0.319862	5.35533	8.54e-08	2.25e-05
pcm_fftMag_psySharpness_sma_maxSegLen	1.64219	0.306359	5.36035	8.31e-08	2.25e-05
mfcc_sma[1]_linregerrQ	-1.63142	0.307814	-5.30001	1.16e-07	2.81e-05
voicingFinalUnclipped_sma_de_quartile2	1.69331	0.319441	5.30084	1.15e-07	2.81e-05
audSpec_Rfilt_sma[12]_risetime	1.6178	0.30582	5.29004	1.22e-07	2.82e-05
pcm_fftMag_spectralVariance_sma_meanSegLen	1.65176	0.312465	5.28621	1.25e-07	2.82e-05
pcm_fftMag_spectralRollOff25.0_sma_minSegLen	1.7082	0.323833	5.27494	1.33e-07	2.84e-05
pcm_fftMag_spectralRollOff75.0_sma_maxSegLen	1.61471	0.306261	5.27233	1.35e-07	2.84e-05
mfcc_sma[8]_meanSegLen	1.68807	0.320687	5.26391	1.41e-07	2.87e-05
pcm_fftMag_spectralCentroid_sma_de_minSegLen	1.69435	0.323462	5.23818	1.62e-07	3.11e-05
audSpec_Rfilt_sma_de[12]_quartile2	1.63179	0.312503	5.22166	1.77e-07	3.11e-05
mfcc_sma[5]_maxSegLen	1.58805	0.30328	5.23623	1.64e-07	3.11e-05
pcm_fftMag_spectralRollOff75.0_sma_de_maxSegLen	1.58761	0.303968	5.22295	1.76e-07	3.11e-05
mfcc_sma[4]_meanSegLen	1.66352	0.318222	5.22756	1.72e-07	3.11e-05
mfcc_sma[1]_qregerrQ	-1.60936	0.308644	-5.2143	1.85e-07	3.15e-05
audSpec_Rfilt_sma[13]_risetime	1.64886	0.318493	5.17705	2.25e-07	3.26e-05
pcm_fftMag_spectralRollOff90.0_sma_meanSegLen	1.67665	0.323039	5.19023	2.1e-07	3.26e-05
pcm_fftMag_spectralCentroid_sma_meanSegLen	1.67177	0.322475	5.18419	2.17e-07	3.26e-05
pcm_fftMag_spectralRollOff25.0_sma_de_minSegLen	1.62289	0.312816	5.18799	2.13e-07	3.26e-05
mfcc_sma_de[1]_meanSegLen	1.67536	0.323552	5.17803	2.24e-07	3.26e-05
pcm_fftMag_psySharpness_sma_de_minSegLen	1.6766	0.32307	5.18961	2.11e-07	3.26e-05
voicingFinalUnclipped_sma_de_pctlrange0-1	-1.69274	0.32704	-5.17595	2.27e-07	3.26e-05
mfcc_sma[1]_upleveltime50	1.5722	0.304952	5.15556	2.53e-07	3.47e-05
voicingFinalUnclipped_sma_de_percentile99.0	-1.68307	0.326438	-5.15588	2.52e-07	3.47e-05
mfcc_sma_de[10]_meanSegLen	1.63106	0.317203	5.142	2.72e-07	3.65e-05
voicingFinalUnclipped_sma_de_percentile1.0	1.6798	0.327386	5.13096	2.88e-07	3.79e-05
mfcc_sma_de[2]_maxSegLen	1.54728	0.302235	5.11946	3.06e-07	3.95e-05
mfcc_sma[7]_maxSegLen	1.50898	0.295139	5.11278	3.17e-07	4.01e-05
pcm_fftMag_fband1000-4000_sma_upleveltime75	-1.47844	0.29028	-5.09315	3.52e-07	4.28e-05
pcm_zcr_sma_meanSegLen	1.65233	0.324397	5.09355	3.51e-07	4.28e-05
mfcc_sma_de[6]_maxSegLen	1.46919	0.288715	5.08874	3.6e-07	4.3e-05
mfcc_sma[5]_meanSegLen	1.63094	0.321438	5.07389	3.9e-07	4.48e-05
mfcc_sma_de[2]_quartile2	-1.57847	0.310907	-5.077	3.83e-07	4.48e-05
mfcc_sma_de[5]_meanSegLen	1.61701	0.319669	5.05838	4.23e-07	4.77e-05
mfcc_sma[3]_meanSegLen	1.61468	0.319992	5.04601	4.51e-07	5e-05
pcm_fftMag_psySharpness_sma_de_maxSegLen	1.49572	0.29713	5.03391	4.81e-07	5.23e-05
mfcc_sma_de[11]_meanSegLen	1.58687	0.315426	5.03086	4.88e-07	5.23e-05
pcm_fftMag_spectralVariance_sma_maxSegLen	1.49988	0.298375	5.02684	4.99e-07	5.25e-05
pcm_fftMag_psySharpness_sma_meanSegLen	1.6221	0.323107	5.02031	5.16e-07	5.34e-05
pcm_fftMag_spectralRollOff75.0_sma_de_minSegLen	1.62482	0.323994	5.01498	5.3e-07	5.4e-05
audspec_lengthL1norm_sma_de_quartile2	2.0179	0.403314	5.0033	5.64e-07	5.65e-05
pcm_fftMag_spectralRollOff50.0_sma_maxSegLen	1.55709	0.3125	4.98269	6.27e-07	6.16e-05
voicingFinalUnclipped_sma_de_quartile1	1.63849	0.328981	4.98052	6.34e-07	6.16e-05
pcm_fftMag_spectralRollOff25.0_sma_maxSegLen	1.44577	0.29083	4.97119	6.65e-07	6.27e-05
voicingFinalUnclipped_sma_de_iqr1-2	-1.63557	0.328874	-4.97323	6.58e-07	6.27e-05
pcm_fftMag_spectralRollOff50.0_sma_minSegLen	1.62071	0.3265	4.96389	6.91e-07	6.42e-05
pcm_fftMag_spectralCentroid_sma_minSegLen	1.58718	0.327577	4.8452	1.26e-06	6.61e-05
mfcc_sma[1]_minSegLen	1.58846	0.327663	4.84786	1.25e-06	6.61e-05
mfcc_sma[10]_minSegLen	1.58747	0.327396	4.84877	1.24e-06	6.61e-05
pcm_fftMag_spectralRollOff75.0_sma_minSegLen	1.58911	0.327572	4.85117	1.23e-06	6.61e-05
audSpec_Rfilt_sma_de[14]_quartile2	1.61151	0.33179	4.857	1.19e-06	6.61e-05
pcm_fftMag_spectralRollOff90.0_sma_de_minSegLen	1.59552	0.326293	4.88983	1.01e-06	6.61e-05
audSpec_Rfilt_sma[1]_minSegLen	1.58483	0.327688	4.83639	1.32e-06	6.61e-05
mfcc_sma_de[1]_minSegLen	1.58375	0.327526	4.8355	1.33e-06	6.61e-05
audSpec_Rfilt_sma[11]_minSegLen	1.58681	0.327594	4.84384	1.27e-06	6.61e-05
pcm_fftMag_spectralRollOff90.0_sma_maxSegLen	1.53996	0.312925	4.92117	8.6e-07	6.61e-05
pcm_fftMag_spectralSkewness_sma_minSegLen	1.58684	0.327585	4.84405	1.27e-06	6.61e-05
audSpec_Rfilt_sma[18]_minSegLen	1.59723	0.327429	4.87809	1.07e-06	6.61e-05
pcm_zcr_sma_minSegLen	1.58697	0.327719	4.84247	1.28e-06	6.61e-05
mfcc_sma_de[9]_minSegLen	1.59843	0.327489	4.88086	1.06e-06	6.61e-05
mfcc_sma_de[2]_minSegLen	1.59925	0.32738	4.885	1.03e-06	6.61e-05
pcm_fftMag_spectralRollOff90.0_sma_minSegLen	1.59242	0.327542	4.86172	1.16e-06	6.61e-05
audSpec_Rfilt_sma_de[6]_leftctime	-1.42784	0.294104	-4.85489	1.2e-06	6.61e-05
audSpec_Rfilt_sma[9]_minSegLen	1.59039	0.32766	4.85379	1.21e-06	6.61e-05
mfcc_sma_de[12]_minSegLen	1.60049	0.3271	4.89297	9.93e-07	6.61e-05
audSpec_Rfilt_sma[12]_minSegLen	1.6078	0.327396	4.91087	9.07e-07	6.61e-05
mfcc_sma_de[10]_minSegLen	1.59263	0.327386	4.86467	1.15e-06	6.61e-05
audspecRasta_lengthL1norm_sma_de_quartile2	1.86945	0.384625	4.86046	1.17e-06	6.61e-05
pcm_fftMag_psySharpness_sma_minSegLen	1.58696	0.327588	4.84438	1.27e-06	6.61e-05
mfcc_sma[11]_minSegLen	1.58493	0.327721	4.83621	1.32e-06	6.61e-05
audSpec_Rfilt_sma[2]_minSegLen	1.5897	0.328145	4.84451	1.27e-06	6.61e-05
mfcc_sma[12]_minSegLen	1.58726	0.327765	4.84269	1.28e-06	6.61e-05
audSpec_Rfilt_sma[8]_minSegLen	1.59171	0.327779	4.85606	1.2e-06	6.61e-05
mfcc_sma_de[5]_minSegLen	1.59224	0.32772	4.85853	1.18e-06	6.61e-05
audspec_lengthL1norm_sma_minSegLen	1.58919	0.327777	4.84839	1.24e-06	6.61e-05
voicingFinalUnclipped_sma_de_iqr1-3	-1.60759	0.331477	-4.84979	1.24e-06	6.61e-05
mfcc_sma[8]_minSegLen	1.59911	0.327621	4.88096	1.06e-06	6.61e-05
pcm_zcr_sma_de_minSegLen	1.60945	0.326978	4.9222	8.56e-07	6.61e-05
mfcc_sma[4]_minSegLen	1.59246	0.327566	4.86151	1.16e-06	6.61e-05
mfcc_sma[5]_iqr1-2	-1.7029	0.349396	-4.87383	1.09e-06	6.61e-05
mfcc_sma[7]_minSegLen	1.5946	0.327437	4.86994	1.12e-06	6.61e-05
pcm_fftMag_fband1000-4000_sma_segLenStddev	1.54744	0.313189	4.94092	7.78e-07	6.61e-05
mfcc_sma[7]_meanSegLen	1.58118	0.319413	4.95026	7.41e-07	6.61e-05
mfcc_sma_de[6]_minSegLen	1.59659	0.32733	4.87762	1.07e-06	6.61e-05
F0final_sma_de_iqr2-3	-1.58637	0.327119	-4.84953	1.24e-06	6.61e-05
audSpec_Rfilt_sma[4]_minSegLen	1.58585	0.327621	4.84052	1.29e-06	6.61e-05
audspecRasta_lengthL1norm_sma_minSegLen	1.58967	0.327688	4.85117	1.23e-06	6.61e-05
audSpec_Rfilt_sma[0]_minSegLen	1.58899	0.327788	4.84763	1.25e-06	6.61e-05
mfcc_sma[6]_minSegLen	1.58947	0.327594	4.85195	1.22e-06	6.61e-05
mfcc_sma[5]_minSegLen	1.59041	0.32752	4.8559	1.2e-06	6.61e-05
mfcc_sma_de[7]_minSegLen	1.61089	0.327631	4.91676	8.8e-07	6.61e-05
pcm_fftMag_spectralVariance_sma_minSegLen	1.59389	0.326924	4.8754	1.09e-06	6.61e-05
mfcc_sma[13]_minSegLen	1.59251	0.327698	4.85969	1.18e-06	6.61e-05
mfcc_sma[9]_minSegLen	1.59155	0.327636	4.85766	1.19e-06	6.61e-05
audSpec_Rfilt_sma[17]_minSegLen	1.59589	0.326068	4.89434	9.86e-07	6.61e-05
mfcc_sma_de[3]_minSegLen	1.59139	0.327372	4.86111	1.17e-06	6.61e-05
mfcc_sma[3]_minSegLen	1.58792	0.327538	4.84804	1.25e-06	6.61e-05
audSpec_Rfilt_sma[14]_minSegLen	1.57699	0.325978	4.8377	1.31e-06	6.61e-05
mfcc_sma[13]_meanSegLen	1.56972	0.322989	4.86	1.17e-06	6.61e-05
mfcc_sma_de[8]_maxSegLen	1.45135	0.296414	4.89635	9.76e-07	6.61e-05
mfcc_sma_de[14]_minSegLen	1.59579	0.327666	4.87018	1.11e-06	6.61e-05
mfcc_sma[2]_minSegLen	1.58748	0.327765	4.84335	1.28e-06	6.61e-05
pcm_fftMag_spectralEntropy_sma_de_meanSegLen	1.52354	0.313871	4.85403	1.21e-06	6.61e-05
mfcc_sma_de[8]_meanSegLen	1.5798	0.319715	4.94128	7.76e-07	6.61e-05
mfcc_sma[2]_meanSegLen	1.5802	0.319858	4.94031	7.8e-07	6.61e-05
audSpec_Rfilt_sma[7]_minSegLen	1.58191	0.327616	4.82856	1.38e-06	6.63e-05
mfcc_sma[14]_minSegLen	1.5826	0.327735	4.8289	1.37e-06	6.63e-05
audSpec_Rfilt_sma_de[7]_lpgain	-1.43508	0.297098	-4.83032	1.36e-06	6.63e-05
mfcc_sma[1]_meanSegLen	1.57686	0.326382	4.83134	1.36e-06	6.63e-05
audSpec_Rfilt_sma[21]_minSegLen	1.57934	0.327265	4.82587	1.39e-06	6.67e-05
audspec_lengthL1norm_sma_meanSegLen	1.57933	0.327857	4.81713	1.46e-06	6.79e-05
mfcc_sma[12]_meanSegLen	1.55899	0.323828	4.81424	1.48e-06	6.79e-05
mfcc_sma_de[8]_minSegLen	1.57921	0.327922	4.8158	1.47e-06	6.79e-05
audSpec_Rfilt_sma[25]_minSegLen	1.57737	0.327625	4.81456	1.48e-06	6.79e-05
audSpec_Rfilt_sma[5]_minSegLen	1.58066	0.327989	4.81924	1.44e-06	6.79e-05
mfcc_sma_de[4]_minSegLen	1.57649	0.327506	4.81361	1.48e-06	6.79e-05
pcm_fftMag_spectralRollOff90.0_sma_de_maxSegLen	1.4029	0.29178	4.80808	1.52e-06	6.93e-05
audSpec_Rfilt_sma[10]_minSegLen	1.57559	0.327806	4.80646	1.54e-06	6.93e-05
mfcc_sma_de[13]_minSegLen	1.57429	0.327711	4.80391	1.56e-06	6.97e-05
mfcc_sma_de[7]_meanSegLen	1.50988	0.314836	4.79576	1.62e-06	7.13e-05
mfcc_sma_de[11]_minSegLen	1.5713	0.327677	4.79526	1.62e-06	7.13e-05
audSpec_Rfilt_sma[22]_minSegLen	1.57104	0.327715	4.79391	1.64e-06	7.13e-05
audSpec_Rfilt_sma[23]_minSegLen	1.5693	0.327252	4.79539	1.62e-06	7.13e-05
pcm_fftMag_spectralFlux_sma_minSegLen	1.53735	0.320825	4.79185	1.65e-06	7.15e-05
audSpec_Rfilt_sma_de[11]_risetime	-1.65843	0.346273	-4.78937	1.67e-06	7.19e-05
audSpec_Rfilt_sma[3]_minSegLen	1.57097	0.328429	4.78329	1.72e-06	7.31e-05
audSpec_Rfilt_sma[24]_minSegLen	1.56283	0.326688	4.78387	1.72e-06	7.31e-05
voicingFinalUnclipped_sma_de_posamean	-1.45401	0.304449	-4.77587	1.79e-06	7.54e-05
audSpec_Rfilt_sma[13]_minSegLen	1.56485	0.327971	4.7713	1.83e-06	7.66e-05
audSpec_Rfilt_sma[15]_minSegLen	1.55045	0.326159	4.75367	2e-06	8.19e-05
audspec_lengthL1norm_sma_de_minSegLen	1.49756	0.314969	4.75463	1.99e-06	8.19e-05
mfcc_sma[11]_meanSegLen	1.52289	0.320313	4.75436	1.99e-06	8.19e-05
mfcc_sma_de[3]_maxSegLen	1.37334	0.289051	4.75119	2.02e-06	8.24e-05
audSpec_Rfilt_sma[6]_minSegLen	1.56109	0.328871	4.7468	2.07e-06	8.37e-05
audSpec_Rfilt_sma[16]_minSegLen	1.55062	0.327183	4.73931	2.14e-06	8.63e-05
voicingFinalUnclipped_sma_de_quartile3	-1.5803	0.333686	-4.73589	2.18e-06	8.72e-05
F0final_sma_de_qregerrQ	-1.51238	0.319752	-4.72987	2.25e-06	8.93e-05
F0final_sma_de_iqr1-3	-1.55157	0.328409	-4.72452	2.31e-06	9.11e-05
F0final_sma_de_linregerrQ	-1.51057	0.319855	-4.72269	2.33e-06	9.13e-05
pcm_fftMag_fband1000-4000_sma_maxSegLen	1.53636	0.325936	4.71368	2.43e-06	9.49e-05
pcm_fftMag_spectralCentroid_sma_de_maxSegLen	1.4077	0.298732	4.71225	2.45e-06	9.49e-05
voicingFinalUnclipped_sma_de_iqr2-3	-1.56381	0.332706	-4.70028	2.6e-06	0.000100072
pcm_fftMag_fband1000-4000_sma_qregerrQ	-1.52756	0.32509	-4.69887	2.62e-06	0.000100153
pcm_fftMag_fband1000-4000_sma_linregerrQ	-1.5269	0.325184	-4.6955	2.66e-06	0.000100965
pcm_fftMag_spectralVariance_sma_de_minSegLen	1.52457	0.324738	4.69476	2.67e-06	0.000100965
pcm_fftMag_spectralSkewness_sma_meanSegLen	1.51693	0.323642	4.68706	2.77e-06	0.000104213
audSpec_Rfilt_sma[20]_minSegLen	1.5443	0.330464	4.67312	2.97e-06	0.000110888
audSpec_Rfilt_sma[8]_quartile3	-1.5626	0.334935	-4.6654	3.08e-06	0.000114454
pcm_fftMag_spectralFlux_sma_de_minSegLen	1.41634	0.303706	4.66351	3.11e-06	0.000114836
mfcc_sma_de[14]_meanSegLen	1.48351	0.319679	4.64061	3.47e-06	0.00012758
mfcc_sma[2]_risetime	-1.41906	0.306305	-4.63283	3.61e-06	0.000131159
mfcc_sma_de[4]_meanSegLen	1.47407	0.318283	4.63132	3.63e-06	0.000131159
audSpec_Rfilt_sma[19]_minSegLen	1.52791	0.329866	4.6319	3.62e-06	0.000131159
mfcc_sma[10]_meanSegLen	1.50459	0.325544	4.62177	3.8e-06	0.000135739
audSpec_Rfilt_sma_de[25]_lpgain	-1.54944	0.335328	-4.62068	3.82e-06	0.000135739
pcm_fftMag_spectralEntropy_sma_meanSegLen	1.46918	0.317915	4.62129	3.81e-06	0.000135739
audSpec_Rfilt_sma[12]_meanSegLen	1.47657	0.320421	4.60823	4.06e-06	0.00014332
audSpec_Rfilt_sma[15]_quartile3	-1.58951	0.34513	-4.60554	4.11e-06	0.000144379
audSpec_Rfilt_sma[10]_upleveltime90	-1.37626	0.299027	-4.60245	4.18e-06	0.000145729
audSpec_Rfilt_sma[11]_upleveltime90	-1.41881	0.308696	-4.59614	4.3e-06	0.000148567
F0final_sma_de_quartile1	1.51425	0.329406	4.59691	4.29e-06	0.000148567
mfcc_sma[5]_iqr1-3	-1.62975	0.354733	-4.59432	4.34e-06	0.000148795
audspec_lengthL1norm_sma_iqr1-2	-1.85902	0.4048	-4.59243	4.38e-06	0.000148795
F0final_sma_de_iqr1-2	-1.51435	0.329693	-4.59323	4.36e-06	0.000148795
pcm_fftMag_spectralVariance_sma_de_meanSegLen	1.3549	0.295355	4.58736	4.49e-06	0.000150833
audspec_lengthL1norm_sma_maxSegLen	1.51092	0.329345	4.58764	4.48e-06	0.000150833
audSpec_Rfilt_sma[6]_iqr2-3	-1.46564	0.319589	-4.58602	4.52e-06	0.000150996
audSpec_Rfilt_sma_de[10]_lpgain	-1.40015	0.306135	-4.57364	4.79e-06	0.000159365
mfcc_sma[9]_meanSegLen	1.48951	0.325921	4.57015	4.87e-06	0.000161191
audSpec_Rfilt_sma[8]_iqr2-3	-1.54578	0.338541	-4.56601	4.97e-06	0.000163549
pcm_zcr_sma_de_lpgain	-1.39469	0.305659	-4.5629	5.05e-06	0.00016513
audSpec_Rfilt_sma[4]_meanSegLen	1.50348	0.330233	4.55278	5.29e-06	0.000172385
audSpec_Rfilt_sma[9]_meanSegLen	1.50523	0.330829	4.54986	5.37e-06	0.000173905
audSpec_Rfilt_sma_de[12]_lpgain	-1.39134	0.30605	-4.54613	5.46e-06	0.000176106
pcm_fftMag_fband1000-4000_sma_meanPeakDist	1.57016	0.345771	4.54103	5.6e-06	0.000179509
audspec_lengthL1norm_sma_de_iqr2-3	-1.90159	0.419076	-4.53757	5.69e-06	0.000181554
pcm_fftMag_fband1000-4000_sma_peakDistStddev	1.55992	0.343922	4.53567	5.74e-06	0.000182271
mfcc_sma[6]_meanSegLen	1.48783	0.32815	4.53399	5.79e-06	0.000182811
audSpec_Rfilt_sma_de[15]_iqr2-3	-1.65985	0.366278	-4.53168	5.85e-06	0.000183903
audSpec_Rfilt_sma[6]_risetime	1.36938	0.30235	4.52911	5.92e-06	0.000184358
mfcc_sma[5]_stddev	-1.64504	0.363219	-4.52907	5.92e-06	0.000184358
mfcc_sma[11]_maxSegLen	1.39437	0.308186	4.52444	6.06e-06	0.000187513
audSpec_Rfilt_sma[14]_quartile3	-1.55528	0.344185	-4.51872	6.22e-06	0.000191709
audSpec_Rfilt_sma_de[24]_lpgain	-1.42536	0.315509	-4.51765	6.25e-06	0.000191751
mfcc_sma_de[9]_meanSegLen	1.43661	0.318441	4.51139	6.44e-06	0.000196546
audSpec_Rfilt_sma[14]_meanSegLen	1.45634	0.323607	4.50034	6.78e-06	0.000206044
pcm_fftMag_fband1000-4000_sma_meanSegLen	1.47304	0.327544	4.49723	6.88e-06	0.00020808
mfcc_sma_de[2]_leftctime	1.32761	0.295426	4.49389	6.99e-06	0.000210371
audSpec_Rfilt_sma[9]_quartile3	-1.50223	0.334418	-4.49207	7.05e-06	0.000210372
audSpec_Rfilt_sma[8]_iqr1-3	-1.52532	0.339649	-4.49087	7.09e-06	0.000210372
audSpec_Rfilt_sma[6]_iqr1-3	-1.43994	0.320618	-4.49113	7.08e-06	0.000210372
audSpec_Rfilt_sma_de[12]_risetime	-1.61098	0.359484	-4.48136	7.42e-06	0.000217796
pcm_fftMag_spectralEntropy_sma_maxSegLen	1.35413	0.30219	4.48105	7.43e-06	0.000217796
audspecRasta_lengthL1norm_sma_meanSegLen	1.45833	0.325556	4.4795	7.48e-06	0.000217796
pcm_fftMag_fband1000-4000_sma_upleveltime25	-1.41762	0.316435	-4.47998	7.46e-06	0.000217796
audSpec_Rfilt_sma[14]_iqr2-3	-1.53464	0.343198	-4.4716	7.76e-06	0.000224967
audSpec_Rfilt_sma[10]_meanSegLen	1.45097	0.324925	4.46555	7.99e-06	0.000230361
pcm_RMSenergy_sma_minSegLen	1.45286	0.325429	4.46443	8.03e-06	0.000230518
audSpec_Rfilt_sma[8]_meanSegLen	1.46544	0.328483	4.46122	8.15e-06	0.000232941
audSpec_Rfilt_sma_de[15]_quartile2	1.48361	0.332861	4.45716	8.31e-06	0.000233412
audSpec_Rfilt_sma[6]_quartile3	-1.43275	0.321464	-4.45694	8.31e-06	0.000233412
mfcc_sma_de[2]_quartile3	-1.61742	0.362856	-4.45747	8.29e-06	0.000233412
audSpec_Rfilt_sma[14]_risetime	1.47062	0.329911	4.45761	8.29e-06	0.000233412
audSpec_Rfilt_sma[15]_iqr1-2	-1.55775	0.350108	-4.44933	8.61e-06	0.00024077
audSpec_Rfilt_sma[11]_meanSegLen	1.43002	0.321726	4.44484	8.8e-06	0.000244771
pcm_fftMag_spectralEntropy_sma_de_minSegLen	1.42347	0.320587	4.4402	8.99e-06	0.000249015
shimmerLocal_sma_de_percentile1.0	1.54864	0.349452	4.43162	9.35e-06	0.000256873
audSpec_Rfilt_sma_de[13]_leftctime	-1.32363	0.298644	-4.43215	9.33e-06	0.000256873
audSpec_Rfilt_sma[9]_iqr2-3	-1.49558	0.337702	-4.4287	9.48e-06	0.000258433
audspecRasta_lengthL1norm_sma_de_iqr2-3	-1.7643	0.398439	-4.42803	9.51e-06	0.000258433
audSpec_Rfilt_sma[14]_iqr1-3	-1.52747	0.345086	-4.42636	9.58e-06	0.000258433
audSpec_Rfilt_sma_de[19]_lpc4	-1.4002	0.316381	-4.42568	9.61e-06	0.000258433
audSpec_Rfilt_sma[15]_iqr2-3	-1.51491	0.342162	-4.42747	9.53e-06	0.000258433
shimmerLocal_sma_de_quartile3	-1.51835	0.343188	-4.42426	9.68e-06	0.000259035
pcm_fftMag_spectralEntropy_sma_minSegLen	1.41722	0.320946	4.41575	1.01e-05	0.000267689
audSpec_Rfilt_sma[8]_iqr1-2	-1.49049	0.33757	-4.41533	1.01e-05	0.000267689
mfcc_sma[14]_meanSegLen	1.44074	0.326556	4.41193	1.02e-05	0.00027079
pcm_fftMag_fband1000-4000_sma_de_peakDistStddev	1.54313	0.350366	4.40433	1.06e-05	0.000279293
audSpec_Rfilt_sma_de[15]_iqr1-3	-1.59163	0.361525	-4.40255	1.07e-05	0.000280422
audspecRasta_lengthL1norm_sma_de_lpgain	-1.41417	0.32147	-4.39906	1.09e-05	0.000283792
audSpec_Rfilt_sma[15]_iqr1-3	-1.52361	0.346528	-4.39678	1.1e-05	0.000284439
audSpec_Rfilt_sma[0]_meanSegLen	1.44635	0.328899	4.39755	1.09e-05	0.000284439
audSpec_Rfilt_sma[14]_iqr1-2	-1.52096	0.346107	-4.39447	1.11e-05	0.000286312
audSpec_Rfilt_sma_de[14]_iqr2-3	-1.58553	0.361026	-4.39173	1.12e-05	0.000288761
audspec_lengthL1norm_sma_de_iqr1-3	-1.83673	0.418334	-4.39058	1.13e-05	0.000289119
audSpec_Rfilt_sma_de[6]_lpgain	-1.31153	0.299111	-4.38476	1.16e-05	0.000295761
audSpec_Rfilt_sma[7]_meanSegLen	1.43424	0.327484	4.37956	1.19e-05	0.000301695
shimmerLocal_sma_de_iqr1-3	-1.52099	0.347507	-4.37687	1.2e-05	0.00030422
shimmerLocal_sma_de_pctlrange0-1	-1.52485	0.348583	-4.37441	1.22e-05	0.000306436
audSpec_Rfilt_sma_de[9]_quartile1	1.46267	0.334627	4.37106	1.24e-05	0.000309946
shimmerLocal_sma_de_quartile1	1.52519	0.349039	4.36966	1.24e-05	0.0003107
shimmerLocal_sma_de_iqr2-3	-1.51002	0.346043	-4.36367	1.28e-05	0.000318082
mfcc_sma[7]_linregerrQ	-1.30353	0.29889	-4.36123	1.29e-05	0.000320386
mfcc_sma[7]_qregerrQ	-1.30249	0.298827	-4.35866	1.31e-05	0.00032165
audSpec_Rfilt_sma[9]_iqr1-3	-1.47287	0.337862	-4.35938	1.3e-05	0.00032165
audSpec_Rfilt_sma_de[15]_quartile1	1.54495	0.35485	4.35381	1.34e-05	0.000326312
audSpec_Rfilt_sma_de[8]_iqr2-3	-1.48554	0.341158	-4.35441	1.33e-05	0.000326312
mfcc_sma_de[12]_meanSegLen	1.36173	0.312978	4.35088	1.36e-05	0.000328178
audSpec_Rfilt_sma[8]_quartile1	1.50982	0.346947	4.35172	1.35e-05	0.000328178
mfcc_sma[5]_flatness	1.24513	0.28625	4.3498	1.36e-05	0.000328543
shimmerLocal_sma_de_iqr1-2	-1.51437	0.348869	-4.34078	1.42e-05	0.000341009
audSpec_Rfilt_sma_de[8]_iqr1-3	-1.49525	0.344578	-4.33937	1.43e-05	0.000341907
audSpec_Rfilt_sma_de[8]_quartile1	1.48118	0.342057	4.33022	1.49e-05	0.000342181
audspec_lengthL1norm_sma_de_meanSegLen	1.39918	0.322672	4.33625	1.45e-05	0.000342181
audSpec_Rfilt_sma_de[9]_iqr2-3	-1.44161	0.332656	-4.33364	1.47e-05	0.000342181
audSpec_Rfilt_sma_de[19]_lpc3	1.38146	0.318688	4.33485	1.46e-05	0.000342181
audSpec_Rfilt_sma_de[19]_lpc2	-1.39329	0.321339	-4.33588	1.45e-05	0.000342181
audSpec_Rfilt_sma[11]_leftctime	-1.50714	0.347462	-4.33757	1.44e-05	0.000342181
audSpec_Rfilt_sma[7]_iqr2-3	-1.45119	0.335009	-4.33179	1.48e-05	0.000342181
mfcc_sma_de[2]_iqr1-2	-1.59926	0.369219	-4.33145	1.48e-05	0.000342181
audSpec_Rfilt_sma_de[8]_iqr1-2	-1.49264	0.344488	-4.33293	1.47e-05	0.000342181
audSpec_Rfilt_sma_de[9]_leftctime	-1.31078	0.30249	-4.33331	1.47e-05	0.000342181
audSpec_Rfilt_sma_de[6]_quartile2	1.35204	0.312233	4.33024	1.49e-05	0.000342181
audSpec_Rfilt_sma[6]_quartile1	1.39574	0.32251	4.32775	1.51e-05	0.000344778
audSpec_Rfilt_sma[19]_meanSegLen	1.39201	0.322157	4.32092	1.55e-05	0.000354351
F0final_sma_de_quartile2	1.43096	0.331292	4.31933	1.57e-05	0.00035562
audSpec_Rfilt_sma_de[9]_iqr1-3	-1.44909	0.33578	-4.31559	1.59e-05	0.000360399
audSpec_Rfilt_sma[24]_meanSegLen	1.38483	0.3211	4.31276	1.61e-05	0.000363752
audspec_lengthL1norm_sma_de_quartile3	-1.81738	0.421636	-4.31032	1.63e-05	0.000366479
mfcc_sma_de[6]_segLenStddev	1.19294	0.277223	4.30318	1.68e-05	0.000377149
audSpec_Rfilt_sma[7]_quartile3	-1.41877	0.329932	-4.30017	1.71e-05	0.000380949
pcm_fftMag_spectralRollOff25.0_sma_de_meanSegLen	1.34343	0.312692	4.29633	1.74e-05	0.000386253
audSpec_Rfilt_sma[20]_meanSegLen	1.40077	0.326286	4.29309	1.76e-05	0.000389843
audSpec_Rfilt_sma[7]_iqr1-3	-1.43751	0.334872	-4.29272	1.77e-05	0.000389843
audSpec_Rfilt_sma[3]_meanSegLen	1.42183	0.3322	4.28006	1.87e-05	0.000411254
audSpec_Rfilt_sma_de[4]_minSegLen	1.38688	0.324194	4.27794	1.89e-05	0.000412308
audSpec_Rfilt_sma_de[14]_quartile1	1.50978	0.352905	4.27816	1.88e-05	0.000412308
audSpec_Rfilt_sma[6]_iqr1-2	-1.37275	0.321031	-4.27606	1.9e-05	0.000414366
mfcc_sma[2]_meanFallingSlope	-1.4448	0.338313	-4.2706	1.95e-05	0.000423196
pcm_fftMag_spectralRollOff50.0_sma_de_maxSegLen	1.28963	0.302397	4.26469	2e-05	0.000433064
audSpec_Rfilt_sma_de[9]_lpgain	-1.32465	0.311097	-4.25801	2.06e-05	0.000444677
shimmerLocal_sma_de_percentile99.0	-1.47003	0.345411	-4.2559	2.08e-05	0.000445849
mfcc_sma_de[13]_meanSegLen	1.35141	0.317493	4.2565	2.08e-05	0.000445849
audSpec_Rfilt_sma[11]_risetime	1.29731	0.305	4.25348	2.1e-05	0.000449185
pcm_fftMag_fband1000-4000_sma_de_risetime	-1.53265	0.360452	-4.25202	2.12e-05	0.000450602
audSpec_Rfilt_sma_de[19]_lpc1	1.37667	0.324036	4.24851	2.15e-05	0.00045618
audSpec_Rfilt_sma_de[7]_iqr1-2	-1.42889	0.33646	-4.24684	2.17e-05	0.000458047
pcm_fftMag_fband1000-4000_sma_pctlrange0-1	-1.68225	0.396561	-4.24211	2.21e-05	0.000466262
audSpec_Rfilt_sma_de[15]_quartile3	-1.58807	0.374784	-4.23729	2.26e-05	0.000473217
pcm_fftMag_fband1000-4000_sma_percentile99.0	-1.68091	0.396655	-4.23771	2.26e-05	0.000473217
audSpec_Rfilt_sma_de[7]_quartile1	1.40724	0.332339	4.23434	2.29e-05	0.000477887
audSpec_Rfilt_sma_de[6]_risetime	-1.34021	0.316855	-4.22973	2.34e-05	0.000486177
audSpec_Rfilt_sma[1]_meanSegLen	1.39146	0.329551	4.22229	2.42e-05	0.000500868
audspecRasta_lengthL1norm_sma_risetime	1.55424	0.368752	4.21487	2.5e-05	0.00051527
audSpec_Rfilt_sma_de[16]_quartile2	1.47164	0.34919	4.21442	2.5e-05	0.00051527
audSpec_Rfilt_sma_de[10]_upleveltime90	-1.23191	0.292596	-4.21028	2.55e-05	0.000523105
audSpec_Rfilt_sma[7]_quartile1	1.44418	0.343121	4.20896	2.57e-05	0.000524478
pcm_RMSenergy_sma_meanSegLen	1.39158	0.331631	4.19617	2.71e-05	0.000553182
pcm_zcr_sma_de_maxSegLen	1.30172	0.310499	4.19236	2.76e-05	0.000560246
audSpec_Rfilt_sma_de[10]_minSegLen	1.34679	0.321288	4.19183	2.77e-05	0.000560246
audSpec_Rfilt_sma[18]_meanSegLen	1.32688	0.316598	4.19107	2.78e-05	0.000560344
mfcc_sma[5]_segLenStddev	1.23106	0.293921	4.18839	2.81e-05	0.000565193
mfcc_sma[2]_qregerrQ	-1.25781	0.300418	-4.18685	2.83e-05	0.00056722
pcm_fftMag_fband1000-4000_sma_de_pctlrange0-1	-1.66189	0.397805	-4.17764	2.95e-05	0.000587594
audSpec_Rfilt_sma_de[7]_iqr2-3	-1.36426	0.326582	-4.17739	2.95e-05	0.000587594
audSpec_Rfilt_sma_de[7]_iqr1-3	-1.39105	0.333054	-4.17666	2.96e-05	0.000587645
audSpec_Rfilt_sma_de[13]_quartile1	1.45789	0.349425	4.17225	3.02e-05	0.000597255
audSpec_Rfilt_sma[6]_percentile1.0	1.28443	0.308091	4.16899	3.06e-05	0.000599945
pcm_fftMag_fband1000-4000_sma_de_percentile1.0	1.66078	0.398424	4.16839	3.07e-05	0.000599945
audSpec_Rfilt_sma_de[9]_iqr1-2	-1.41036	0.338277	-4.16924	3.06e-05	0.000599945
audspecRasta_lengthL1norm_sma_de_minSegLen	1.30628	0.313343	4.16885	3.06e-05	0.000599945
audSpec_Rfilt_sma[12]_leftctime	-1.4838	0.356182	-4.16587	3.1e-05	0.000604742
audSpec_Rfilt_sma_de[16]_lpgain	-1.33879	0.321462	-4.1647	3.12e-05	0.000605971
audSpec_Rfilt_sma_de[8]_quartile3	-1.44195	0.346305	-4.16381	3.13e-05	0.000606464
audSpec_Rfilt_sma[11]_iqr2-3	-1.42924	0.343535	-4.16039	3.18e-05	0.00061373
pcm_fftMag_fband1000-4000_sma_upleveltime50	-1.2568	0.302231	-4.15841	3.2e-05	0.000614771
audSpec_Rfilt_sma[6]_amean	-1.32226	0.318011	-4.15792	3.21e-05	0.000614771
mfcc_sma[2]_linregerrQ	-1.25022	0.300651	-4.15837	3.21e-05	0.000614771
audSpec_Rfilt_sma_de[11]_quartile2	1.28724	0.309748	4.15576	3.24e-05	0.000618746
audSpec_Rfilt_sma_de[14]_iqr1-3	-1.49086	0.358982	-4.15302	3.28e-05	0.000624302
audSpec_Rfilt_sma_de[19]_lpc0	-1.35838	0.327193	-4.1516	3.3e-05	0.000626306
pcm_fftMag_fband1000-4000_sma_de_percentile99.0	-1.6524	0.398442	-4.14715	3.37e-05	0.000636198
mfcc_sma[1]_maxSegLen	1.30839	0.315529	4.14664	3.37e-05	0.000636198
audSpec_Rfilt_sma[25]_meanSegLen	1.32809	0.320488	4.14395	3.41e-05	0.000641799
audSpec_Rfilt_sma[15]_quartile1	1.43901	0.34745	4.14162	3.45e-05	0.00064643
audSpec_Rfilt_sma[9]_iqr1-2	-1.39736	0.337521	-4.14008	3.47e-05	0.000648142
mfcc_sma[3]_maxSegLen	1.28216	0.309727	4.13966	3.48e-05	0.000648142
mfcc_sma[8]_maxSegLen	1.26259	0.305144	4.13767	3.51e-05	0.000651848
audspec_lengthL1norm_sma_de_quartile1	1.72681	0.417458	4.13648	3.53e-05	0.000653324
mfcc_sma[6]_maxSegLen	1.28066	0.309659	4.13571	3.54e-05	0.000653592
audSpec_Rfilt_sma[6]_flatness	1.31282	0.317816	4.13075	3.62e-05	0.000665935
mfcc_sma[1]_upleveltime25	1.29898	0.31453	4.12989	3.63e-05	0.000666461
audSpec_Rfilt_sma[14]_quartile1	1.43599	0.347872	4.12793	3.66e-05	0.000670235
audSpec_Rfilt_sma[7]_iqr1-2	-1.38227	0.335505	-4.11998	3.79e-05	0.000691779
audSpec_Rfilt_sma_de[13]_risetime	-1.49669	0.363356	-4.11907	3.8e-05	0.000692526
audSpec_Rfilt_sma_de[15]_lpgain	-1.31916	0.320779	-4.11236	3.92e-05	0.000710912
audspecRasta_lengthL1norm_sma_iqr1-2	-1.54456	0.375725	-4.11087	3.94e-05	0.000713448
pcm_fftMag_fband1000-4000_sma_de_stddev	-1.65349	0.402792	-4.10509	4.04e-05	0.000729462
pcm_fftMag_fband1000-4000_sma_de_rqmean	-1.65316	0.402798	-4.10418	4.06e-05	0.000730227
audspecRasta_lengthL1norm_sma_quartile3	-1.52747	0.372567	-4.09985	4.13e-05	0.00074192
audSpec_Rfilt_sma[11]_iqr1-3	-1.40791	0.343797	-4.09517	4.22e-05	0.000754914
audspecRasta_lengthL1norm_sma_iqr1-3	-1.51362	0.36993	-4.09163	4.28e-05	0.000764364
audSpec_Rfilt_sma[11]_quartile3	-1.39854	0.34206	-4.08858	4.34e-05	0.000772307
audSpec_Rfilt_sma[9]_quartile1	1.40772	0.344681	4.08413	4.42e-05	0.000781246
audSpec_Rfilt_sma_de[13]_iqr2-3	-1.46359	0.358265	-4.08523	4.4e-05	0.000781246
pcm_fftMag_fband1000-4000_sma_risetime	1.29442	0.316952	4.08396	4.43e-05	0.000781246
pcm_RMSenergy_sma_de_minSegLen	1.31925	0.323254	4.08116	4.48e-05	0.000788501
audSpec_Rfilt_sma_de[6]_posamean	-1.32366	0.324505	-4.079	4.52e-05	0.000793655
audSpec_Rfilt_sma_de[15]_iqr1-2	-1.45489	0.356894	-4.07653	4.57e-05	0.000799905
pcm_fftMag_spectralFlux_sma_meanSegLen	1.39577	0.342676	4.07314	4.64e-05	0.000809395
pcm_fftMag_fband1000-4000_sma_de_quartile3	-1.68203	0.41307	-4.07202	4.66e-05	0.000811056
audSpec_Rfilt_sma_de[13]_lpgain	-1.33001	0.326754	-4.07038	4.69e-05	0.000814565
audSpec_Rfilt_sma[13]_leftctime	-1.47976	0.364601	-4.05859	4.94e-05	0.000852119
audSpec_Rfilt_sma[6]_rqmean	-1.28651	0.316973	-4.05873	4.93e-05	0.000852119
audSpec_Rfilt_sma_de[11]_quartile1	1.39424	0.343738	4.05612	4.99e-05	0.000858819
audSpec_Rfilt_sma_de[12]_iqr2-3	-1.44158	0.35604	-4.04892	5.15e-05	0.000883242
audspecRasta_lengthL1norm_sma_de_iqr1-3	-1.56669	0.387046	-4.0478	5.17e-05	0.000885087
pcm_fftMag_fband1000-4000_sma_de_posamean	-1.62677	0.402529	-4.04138	5.31e-05	0.000907205
mfcc_sma[4]_maxSegLen	1.22984	0.304474	4.03922	5.36e-05	0.000913154
audSpec_Rfilt_sma_de[22]_lpc1	1.33732	0.331356	4.03588	5.44e-05	0.000921527
audSpec_Rfilt_sma[12]_maxSegLen	1.22041	0.302395	4.03581	5.44e-05	0.000921527
audspecRasta_lengthL1norm_sma_de_quartile1	1.52874	0.379216	4.03131	5.55e-05	0.000930883
audSpec_Rfilt_sma_de[9]_quartile3	-1.35408	0.335838	-4.03196	5.53e-05	0.000930883
pcm_fftMag_fband1000-4000_sma_de_iqr2-3	-1.6654	0.413155	-4.03094	5.56e-05	0.000930883
audspec_lengthL1norm_sma_de_maxSegLen	1.29071	0.320103	4.03218	5.53e-05	0.000930883
audSpec_Rfilt_sma_de[6]_quartile1	1.33587	0.331584	4.02876	5.61e-05	0.000937044
audSpec_Rfilt_sma[5]_quartile3	-1.31672	0.327152	-4.02479	5.7e-05	0.000950471
logHNR_sma_de_posamean	-1.26192	0.313701	-4.0227	5.75e-05	0.00095646
pcm_fftMag_fband1000-4000_sma_rqmean	-1.61231	0.401085	-4.01986	5.82e-05	0.000965485
pcm_fftMag_fband1000-4000_sma_stddev	-1.61115	0.401192	-4.01591	5.92e-05	0.000979232
pcm_RMSenergy_sma_iqr1-2	-1.68965	0.420806	-4.01527	5.94e-05	0.000979341
mfcc_sma[5]_lpc4	-1.32876	0.33106	-4.01366	5.98e-05	0.000983497
audSpec_Rfilt_sma[5]_risetime	1.25586	0.313543	4.0054	6.19e-05	0.00101584
mfcc_sma_de[2]_percentile1.0	1.39719	0.348965	4.00382	6.23e-05	0.00101737
audSpec_Rfilt_sma[6]_meanRisingSlope	-1.29524	0.323491	-4.00394	6.23e-05	0.00101737
mfcc_sma[2]_pctlrange0-1	-1.53274	0.383301	-3.99878	6.37e-05	0.00103662
audSpec_Rfilt_sma_de[5]_iqr2-3	-1.37001	0.342825	-3.99623	6.44e-05	0.00104235
audspec_lengthL1norm_sma_de_iqr1-2	-1.67422	0.419011	-3.99565	6.45e-05	0.00104235
audSpec_Rfilt_sma[6]_stddev	-1.26457	0.316414	-3.99658	6.43e-05	0.00104235
audSpec_Rfilt_sma[13]_iqr1-2	-1.37437	0.344323	-3.99151	6.57e-05	0.00105798
audspecRasta_lengthL1norm_sma_quartile2	-1.63393	0.410049	-3.98473	6.76e-05	0.00108038
audSpec_Rfilt_sma[8]_meanRisingSlope	-1.36975	0.343741	-3.98483	6.75e-05	0.00108038
mfcc_sma[10]_maxSegLen	1.22714	0.307871	3.9859	6.72e-05	0.00108038
audSpec_Rfilt_sma_de[22]_lpc0	-1.32674	0.333064	-3.98345	6.79e-05	0.0010835
audSpec_Rfilt_sma[2]_meanSegLen	1.31914	0.331284	3.98189	6.84e-05	0.00108786
shimmerLocal_sma_de_posamean	-1.26803	0.318821	-3.97724	6.97e-05	0.00110657
audspec_lengthL1norm_sma_iqr1-3	-1.60713	0.404448	-3.97365	7.08e-05	0.0011206
mfcc_sma_de[2]_rqmean	-1.4457	0.363987	-3.97185	7.13e-05	0.00112345
audSpec_Rfilt_sma_de[7]_quartile3	-1.32318	0.333113	-3.97216	7.12e-05	0.00112345
audSpec_Rfilt_sma[9]_risetime	1.22107	0.307521	3.9707	7.17e-05	0.00112417
mfcc_sma_de[2]_stddev	-1.44493	0.364024	-3.96933	7.21e-05	0.00112417
audSpec_Rfilt_sma_de[20]_lpc4	-1.26255	0.31807	-3.96942	7.2e-05	0.00112417
audSpec_Rfilt_sma_de[22]_lpc3	1.3036	0.328401	3.96954	7.2e-05	0.00112417
audSpec_Rfilt_sma_de[9]_quartile2	1.21231	0.305594	3.96705	7.28e-05	0.00113218
pcm_fftMag_fband1000-4000_sma_meanRisingSlope	-1.54111	0.388822	-3.96352	7.39e-05	0.00114624
logHNR_sma_de_percentile99.0	-1.37954	0.348179	-3.96215	7.43e-05	0.00115005
mfcc_sma_de[2]_iqr1-3	-1.48652	0.375409	-3.95974	7.5e-05	0.00115884
audspec_lengthL1norm_sma_pctlrange0-1	-1.61081	0.406933	-3.95842	7.54e-05	0.00116242
audspec_lengthL1norm_sma_linregerrQ	-1.37658	0.348021	-3.95545	7.64e-05	0.00117413
audSpec_Rfilt_sma_de[22]_lpc2	-1.30484	0.330097	-3.9529	7.72e-05	0.00118383
audSpec_Rfilt_sma[13]_iqr2-3	-1.35815	0.34401	-3.94799	7.88e-05	0.00120543
audSpec_Rfilt_sma_de[8]_minSegLen	1.24563	0.315582	3.94709	7.91e-05	0.00120705
audSpec_Rfilt_sma_de[5]_quartile2	1.28711	0.3262	3.94578	7.95e-05	0.00121072
mfcc_sma[2]_upleveltime25	1.16398	0.295246	3.9424	8.07e-05	0.00122501
audSpec_Rfilt_sma_de[8]_posamean	-1.3801	0.350534	-3.93713	8.25e-05	0.00123438
F0final_sma_de_quartile3	-1.36007	0.345392	-3.93774	8.23e-05	0.00123438
audspec_lengthL1norm_sma_qregerrQ	-1.37242	0.348394	-3.93929	8.17e-05	0.00123438
audSpec_Rfilt_sma[18]_upleveltime90	-1.17091	0.297384	-3.93737	8.24e-05	0.00123438
audSpec_Rfilt_sma[21]_meanSegLen	1.28911	0.32725	3.93923	8.17e-05	0.00123438
pcm_fftMag_fband1000-4000_sma_de_iqr1-3	-1.62226	0.41191	-3.93839	8.2e-05	0.00123438
audSpec_Rfilt_sma_de[12]_quartile1	1.37685	0.349863	3.93539	8.31e-05	0.00124044
audSpec_Rfilt_sma[7]_meanRisingSlope	-1.36423	0.346765	-3.93418	8.35e-05	0.00124377
audSpec_Rfilt_sma[6]_leftctime	-1.26906	0.322686	-3.9328	8.4e-05	0.00124797
pcm_fftMag_fband1000-4000_sma_leftctime	-1.49216	0.379613	-3.93075	8.47e-05	0.00125572
audSpec_Rfilt_sma_de[14]_quartile3	-1.44887	0.368847	-3.9281	8.56e-05	0.00126666
audSpec_Rfilt_sma[12]_quartile1	1.36789	0.34833	3.92699	8.6e-05	0.00126953
audSpec_Rfilt_sma[15]_meanSegLen	1.23894	0.315783	3.92338	8.73e-05	0.00128572
audSpec_Rfilt_sma[6]_pctlrange0-1	-1.2392	0.315942	-3.92225	8.77e-05	0.00128575
audSpec_Rfilt_sma_de[22]_lpc4	-1.28386	0.327318	-3.92237	8.77e-05	0.00128575
audSpec_Rfilt_sma[11]_quartile1	1.36666	0.348526	3.92126	8.81e-05	0.00128808
audSpec_Rfilt_sma[15]_risetime	1.26396	0.322597	3.91807	8.93e-05	0.00130222
audSpec_Rfilt_sma[8]_percentile1.0	1.30261	0.332921	3.91267	9.13e-05	0.00132419
pcm_fftMag_fband1000-4000_sma_de_iqr1-2	-1.60843	0.411015	-3.9133	9.1e-05	0.00132419
audSpec_Rfilt_sma[17]_meanSegLen	1.26124	0.322374	3.91237	9.14e-05	0.00132419
pcm_fftMag_fband1000-4000_sma_amean	-1.57349	0.402342	-3.91084	9.2e-05	0.00132953
audSpec_Rfilt_sma[6]_percentile99.0	-1.2353	0.31606	-3.90843	9.29e-05	0.00133983
audSpec_Rfilt_sma[15]_percentile1.0	1.30316	0.333642	3.90586	9.39e-05	0.00134612
audSpec_Rfilt_sma_de[6]_rqmean	-1.25988	0.322578	-3.90564	9.4e-05	0.00134612
mfcc_sma_de[8]_segLenStddev	1.10389	0.282602	3.90618	9.38e-05	0.00134612
audSpec_Rfilt_sma_de[6]_stddev	-1.26006	0.322677	-3.90503	9.42e-05	0.00134647
audSpec_Rfilt_sma[13]_quartile3	-1.34487	0.344629	-3.90237	9.53e-05	0.0013583
pcm_fftMag_spectralHarmonicity_sma_de_risetime	-1.35729	0.348187	-3.89816	9.69e-05	0.00137903
mfcc_sma[3]_meanFallingSlope	-1.44559	0.370965	-3.89682	9.75e-05	0.00138354
audSpec_Rfilt_sma[13]_quartile1	1.35361	0.347502	3.89527	9.81e-05	0.00138931
jitterDDP_sma_de_linregerrQ	-1.31922	0.339061	-3.8908	9.99e-05	0.00141197
audSpec_Rfilt_sma_de[13]_iqr1-3	-1.38824	0.356851	-3.89025	0.000100143	0.00141206
logHNR_sma_de_linregerrQ	-1.27942	0.329002	-3.88878	0.000100748	0.00141743
jitterDDP_sma_de_qregerrQ	-1.31816	0.339093	-3.88731	0.00010136	0.00142288
logHNR_sma_de_qregerrQ	-1.2786	0.328993	-3.8864	0.00010174	0.00142504
mfcc_sma_de[10]_maxSegLen	1.16862	0.30097	3.88285	0.000103239	0.00144283
audSpec_Rfilt_sma[5]_iqr2-3	-1.27022	0.327506	-3.87845	0.000105123	0.00146505
pcm_fftMag_fband1000-4000_sma_de_quartile1	1.59452	0.411164	3.87806	0.000105292	0.00146505
audSpec_Rfilt_sma[5]_iqr1-3	-1.26417	0.326033	-3.87742	0.000105569	0.00146568
audSpec_Rfilt_sma[23]_meanSegLen	1.24363	0.321233	3.87143	0.000108199	0.00149234
mfcc_sma[13]_maxSegLen	1.18186	0.30522	3.87215	0.000107879	0.00149234
logHNR_sma_de_quartile2	-1.31187	0.338817	-3.87192	0.000107981	0.00149234
pcm_zcr_sma_lpgain	-1.15729	0.299318	-3.86643	0.000110441	0.00151995
logHNR_sma_de_pctlrange0-1	-1.34752	0.348619	-3.86531	0.000110948	0.00152361
audSpec_Rfilt_sma[13]_iqr1-3	-1.33218	0.344721	-3.86451	0.000111314	0.00152532
audspec_lengthL1norm_sma_upleveltime50	-1.36089	0.352402	-3.86175	0.000112576	0.00153594
audSpec_Rfilt_sma[12]_iqr2-3	-1.33393	0.34539	-3.86209	0.000112423	0.00153594
audSpec_Rfilt_sma[8]_amean	-1.3523	0.350432	-3.85894	0.000113878	0.00155037
audSpec_Rfilt_sma[12]_iqr1-3	-1.34033	0.347406	-3.85812	0.000114262	0.00155224
audSpec_Rfilt_sma_de[13]_upleveltime90	-1.09161	0.283056	-3.85651	0.000115019	0.00155584
audSpec_Rfilt_sma_de[20]_lpc3	1.2353	0.320307	3.8566	0.000114974	0.00155584
audSpec_Rfilt_sma_de[16]_iqr2-3	-1.48634	0.385597	-3.85466	0.000115892	0.0015643
pcm_fftMag_fband1000-4000_sma_de_upleveltime75	-1.13929	0.295849	-3.85091	0.000117678	0.00158502
mfcc_sma_de[11]_maxSegLen	1.14401	0.297264	3.84846	0.000118864	0.00159759
mfcc_sma[1]_kurtosis	1.18112	0.306998	3.84731	0.000119423	0.00160161
audspecRasta_lengthL1norm_sma_de_quartile3	-1.539	0.400127	-3.84628	0.000119924	0.00160161
audSpec_Rfilt_sma_de[21]_lpc1	1.2923	0.335966	3.84653	0.000119802	0.00160161
audSpec_Rfilt_sma[8]_flatness	1.34906	0.351041	3.84302	0.000121529	0.00161962
jitterLocal_sma_de_qregerrQ	-1.32885	0.345875	-3.842	0.000122036	0.00162295
audSpec_Rfilt_sma_de[7]_posamean	-1.33309	0.347094	-3.84072	0.000122674	0.00162801
audSpec_Rfilt_sma_de[6]_percentile99.0	-1.24217	0.323593	-3.83869	0.000123691	0.00163694
audSpec_Rfilt_sma[12]_meanRisingSlope	-1.26508	0.32959	-3.83835	0.000123865	0.00163694
audSpec_Rfilt_sma_de[14]_lpgain	-1.26317	0.329175	-3.83739	0.00012435	0.00163942
mfcc_sma_de[8]_upleveltime25	1.02732	0.267744	3.83695	0.000124572	0.00163942
mfcc_sma_de[5]_quartile3	-1.52196	0.397076	-3.83293	0.000126628	0.00166302
audSpec_Rfilt_sma_de[21]_lpc2	-1.27845	0.333611	-3.83216	0.000127023	0.00166474
audSpec_Rfilt_sma[5]_meanSegLen	1.2826	0.334853	3.83033	0.000127971	0.00167369
audSpec_Rfilt_sma_de[15]_leftctime	-1.18018	0.308349	-3.82741	0.000129497	0.00169015
jitterLocal_sma_de_linregerrQ	-1.32345	0.345903	-3.82608	0.000130198	0.0016958
pcm_fftMag_fband1000-4000_sma_de_meanPeakDist	1.33046	0.347925	3.82399	0.000131309	0.00170325
pcm_fftMag_fband1000-4000_sma_iqr1-2	-1.57519	0.411885	-3.82435	0.000131115	0.00170325
audSpec_Rfilt_sma_de[5]_quartile1	1.2736	0.33375	3.81603	0.000135614	0.00175548
mfcc_sma[5]_pctlrange0-1	-1.42232	0.372957	-3.81364	0.000136935	0.00176896
pcm_fftMag_spectralSkewness_sma_maxSegLen	1.19856	0.314475	3.81132	0.000138229	0.00178203
audSpec_Rfilt_sma_de[6]_iqr1-2	-1.28007	0.336054	-3.80913	0.000139457	0.0017942
audSpec_Rfilt_sma[12]_quartile3	-1.31785	0.346059	-3.80817	0.00014	0.00179752
audSpec_Rfilt_sma[16]_meanSegLen	1.21808	0.320436	3.80134	0.000143915	0.00184404
audSpec_Rfilt_sma_de[20]_lpc2	-1.22235	0.321797	-3.79852	0.000145562	0.00186137
audSpec_Rfilt_sma_de[21]_lpc3	1.25884	0.331532	3.79705	0.000146429	0.00186867
pcm_fftMag_fband1000-4000_sma_lpgain	-1.53873	0.405331	-3.79623	0.000146913	0.00187107
logHNR_sma_de_percentile1.0	1.32186	0.348755	3.79022	0.000150511	0.00191304
audSpec_Rfilt_sma[11]_iqr1-2	-1.30809	0.345203	-3.78933	0.000151054	0.00191608
audSpec_Rfilt_sma_de[11]_iqr1-3	-1.32597	0.34999	-3.78859	0.000151503	0.00191793
audSpec_Rfilt_sma_de[12]_iqr1-3	-1.34118	0.354089	-3.78768	0.000152058	0.00191919
pcm_fftMag_fband1000-4000_sma_de_lpgain	-1.53595	0.405539	-3.78743	0.000152211	0.00191919
audSpec_Rfilt_sma[7]_flatness	1.31039	0.346642	3.78024	0.000156675	0.00197154
audspecRasta_lengthL1norm_sma_percentile1.0	1.31956	0.3492	3.77881	0.000157577	0.00197896
audSpec_Rfilt_sma[7]_amean	-1.3087	0.346505	-3.77684	0.000158828	0.0019907
F0final_sma_de_percentile1.0	1.22233	0.323832	3.77458	0.00016028	0.00200148
audSpec_Rfilt_sma_de[15]_posamean	-1.31617	0.348718	-3.77431	0.000160448	0.00200148
audSpec_Rfilt_sma[24]_maxSegLen	1.16086	0.307591	3.77402	0.000160638	0.00200148
pcm_fftMag_spectralFlux_sma_de_quartile2	1.58561	0.420493	3.77083	0.000162706	0.00201928
audSpec_Rfilt_sma_de[18]_lpc0	-1.28841	0.341648	-3.77118	0.000162479	0.00201928
audSpec_Rfilt_sma_de[14]_iqr1-2	-1.34415	0.356537	-3.77002	0.000163234	0.00202186
audSpec_Rfilt_sma_de[21]_lpc0	-1.27818	0.339118	-3.76913	0.00016382	0.00202515
audSpec_Rfilt_sma[9]_maxSegLen	1.18774	0.315199	3.76822	0.000164417	0.00202856
pcm_fftMag_fband1000-4000_sma_kurtosis	1.29906	0.344892	3.76657	0.000165507	0.00203803
audSpec_Rfilt_sma_de[6]_pctlrange0-1	-1.22182	0.324588	-3.76421	0.000167079	0.00205338
pcm_RMSenergy_sma_de_upleveltime90	-1.22307	0.325259	-3.7603	0.000169712	0.00207363
mfcc_sma_de[5]_maxSegLen	1.11163	0.295611	3.76043	0.000169619	0.00207363
audSpec_Rfilt_sma_de[21]_lpc4	-1.2424	0.33032	-3.7612	0.000169097	0.00207363
audSpec_Rfilt_sma[6]_meanSegLen	1.2479	0.33203	3.75841	0.000170998	0.00208144
mfcc_sma_de[7]_maxSegLen	1.11845	0.297587	3.75839	0.000171009	0.00208144
audSpec_Rfilt_sma_de[18]_lpc1	1.26456	0.336595	3.75691	0.000172027	0.00208979
audSpec_Rfilt_sma[9]_percentile1.0	1.24322	0.33174	3.74758	0.000178549	0.00216434
audSpec_Rfilt_sma_de[11]_iqr2-3	-1.31313	0.350434	-3.74716	0.000178848	0.00216434
audSpec_Rfilt_sma_de[18]_lpc2	-1.23772	0.330634	-3.74346	0.0001815	0.00219223
audspec_lengthL1norm_sma_stddev	-1.53216	0.409391	-3.74254	0.000182168	0.0021961
mfcc_sma_de[2]_segLenStddev	1.10952	0.296561	3.74129	0.000183079	0.00220288
audSpec_Rfilt_sma_de[10]_segLenStddev	1.0893	0.29139	3.73829	0.000185274	0.00222367
pcm_fftMag_fband250-650_sma_segLenStddev	1.27002	0.339762	3.73797	0.000185511	0.00222367
audSpec_Rfilt_sma[14]_leftctime	-1.36061	0.36447	-3.73311	0.000189127	0.00226272
audSpec_Rfilt_sma_de[20]_lpc1	1.20713	0.323415	3.73246	0.00018962	0.00226432
audSpec_Rfilt_sma_de[5]_iqr1-3	-1.2653	0.339131	-3.731	0.000190718	0.00227314
audSpec_Rfilt_sma[12]_iqr1-2	-1.29631	0.347521	-3.73015	0.000191364	0.00227655
audSpec_Rfilt_sma_de[18]_lpc3	1.21806	0.326868	3.72647	0.000194183	0.00230574
audSpec_Rfilt_sma[7]_percentile1.0	1.23803	0.332489	3.72353	0.000196454	0.00232833
audSpec_Rfilt_sma_de[22]_lpgain	-1.21581	0.326662	-3.72193	0.000197704	0.00233876
audSpec_Rfilt_sma_de[11]_iqr1-2	-1.29123	0.347066	-3.72041	0.000198897	0.00234847
audSpec_Rfilt_sma[10]_upleveltime75	-1.12276	0.301941	-3.71846	0.000200438	0.00236226
audSpec_Rfilt_sma_de[4]_lpgain	-1.16984	0.314747	-3.71677	0.000201783	0.00237368
mfcc_sma_de[12]_maxSegLen	1.09263	0.294045	3.71585	0.000202519	0.0023779
audSpec_Rfilt_sma_de[18]_lpc4	-1.20402	0.32428	-3.71291	0.000204891	0.00240129
mfcc_sma_de[2]_lpgain	-1.2364	0.333097	-3.71183	0.000205769	0.00240712
audSpec_Rfilt_sma_de[7]_minSegLen	1.14566	0.308857	3.70934	0.000207798	0.00242636
audspecRasta_lengthL1norm_sma_iqr2-3	-1.34902	0.364019	-3.7059	0.000210641	0.00245502
pcm_fftMag_fband1000-4000_sma_peakMeanRel	1.29628	0.349942	3.70425	0.000212014	0.00246012
audSpec_Rfilt_sma_de[24]_minSegLen	1.16325	0.314	3.70461	0.000211716	0.00246012
audSpec_Rfilt_sma[8]_leftctime	-1.31527	0.355097	-3.70397	0.000212248	0.00246012
audSpec_Rfilt_sma[7]_leftctime	-1.30269	0.351945	-3.7014	0.000214411	0.00248065
audSpec_Rfilt_sma[16]_quartile3	-1.31766	0.356259	-3.69862	0.000216778	0.00250345
mfcc_sma[2]_maxSegLen	1.10774	0.299718	3.69594	0.000219074	0.00252075
audspec_lengthL1norm_sma_de_posamean	-1.53524	0.415339	-3.69635	0.000218718	0.00252075
audSpec_Rfilt_sma_de[6]_iqr1-3	-1.25066	0.338619	-3.69342	0.000221254	0.0025412
pcm_fftMag_spectralKurtosis_sma_de_maxSegLen	1.12156	0.303715	3.69281	0.000221787	0.0025427
audSpec_Rfilt_sma_de[25]_lpc2	-1.22262	0.331294	-3.69044	0.000223864	0.00256187
pcm_fftMag_psySharpness_sma_de_segLenStddev	1.13951	0.309083	3.68673	0.000227152	0.00259479
audSpec_Rfilt_sma_de[17]_quartile2	1.33739	0.362954	3.68472	0.000228954	0.00260595
audSpec_Rfilt_sma[14]_percentile1.0	1.25243	0.339897	3.68473	0.000228945	0.00260595
audSpec_Rfilt_sma[5]_iqr1-2	-1.2015	0.326117	-3.68426	0.000229368	0.00260597
audSpec_Rfilt_sma_de[11]_leftctime	-1.11507	0.302914	-3.68115	0.000232187	0.00263326
audSpec_Rfilt_sma_de[25]_lpc3	1.21173	0.329913	3.67287	0.000239845	0.00271524
audSpec_Rfilt_sma_de[12]_minSegLen	1.12684	0.306998	3.67051	0.000242067	0.00273217
audSpec_Rfilt_sma[11]_meanRisingSlope	-1.21758	0.331731	-3.67036	0.000242206	0.00273217
audSpec_Rfilt_sma_de[25]_lpc4	-1.20429	0.32836	-3.66758	0.000244856	0.00275714
pcm_fftMag_fband1000-4000_sma_iqr1-3	-1.49556	0.408229	-3.66354	0.000248757	0.00279608
audSpec_Rfilt_sma_de[25]_lpc1	1.22162	0.333577	3.66218	0.000250079	0.00280595
pcm_fftMag_spectralSlope_sma_maxSegLen	1.3153	0.359231	3.66142	0.000250817	0.00280924
voicingFinalUnclipped_sma_stddev	-1.43638	0.392558	-3.65902	0.000253182	0.00281865
F0final_sma_de_pctlrange0-1	-1.18937	0.325043	-3.65912	0.000253084	0.00281865
audSpec_Rfilt_sma[5]_quartile1	1.19919	0.32776	3.65876	0.000253442	0.00281865
audSpec_Rfilt_sma_de[14]_posamean	-1.28665	0.351663	-3.65876	0.000253441	0.00281865
mfcc_sma[2]_stddev	-1.33608	0.365277	-3.65773	0.000254458	0.00282498
audSpec_Rfilt_sma_de[8]_risetime	-1.30515	0.357437	-3.65142	0.000260793	0.00289023
pcm_fftMag_spectralEntropy_sma_de_segLenStddev	1.13137	0.309954	3.65011	0.000262126	0.00289753
mfcc_sma[14]_maxSegLen	1.11999	0.306857	3.64987	0.000262369	0.00289753
pcm_fftMag_spectralKurtosis_sma_de_segLenStddev	1.10968	0.304401	3.64547	0.000266905	0.00294247
audSpec_Rfilt_sma_de[6]_percentile1.0	1.18413	0.325038	3.64305	0.000269422	0.00296504
audSpec_Rfilt_sma_de[25]_lpc0	-1.22228	0.33591	-3.63872	0.000274	0.00300497
pcm_fftMag_spectralRollOff75.0_sma_upleveltime75	-1.08028	0.296857	-3.63906	0.000273637	0.00300497
audSpec_Rfilt_sma[4]_maxSegLen	1.15788	0.318467	3.63581	0.000277108	0.00303378
audSpec_Rfilt_sma_de[12]_posamean	-1.25624	0.345693	-3.63397	0.000279093	0.00305023
pcm_fftMag_fband250-650_sma_maxSegLen	1.24706	0.343351	3.63203	0.000281196	0.0030679
pcm_fftMag_spectralSlope_sma_minSegLen	1.15188	0.317283	3.63044	0.000282939	0.00308159
audSpec_Rfilt_sma_de[13]_posamean	-1.26304	0.347962	-3.62982	0.000283617	0.00308367
audSpec_Rfilt_sma[11]_maxSegLen	1.09446	0.301591	3.62894	0.000284588	0.0030889
pcm_fftMag_fband1000-4000_sma_iqr2-3	-1.47705	0.407346	-3.62603	0.000287817	0.00311828
audSpec_Rfilt_sma_de[13]_iqr1-2	-1.28494	0.354406	-3.62561	0.000288282	0.00311828
pcm_fftMag_fband1000-4000_sma_upleveltime90	-1.07912	0.298194	-3.61886	0.000295903	0.00319524
audSpec_Rfilt_sma_de[24]_lpc3	1.17378	0.324482	3.61741	0.000297568	0.00320775
audspec_lengthL1norm_sma_upleveltime75	-1.20311	0.332928	-3.61373	0.000301821	0.003237
audSpec_Rfilt_sma[8]_risetime	1.09883	0.30406	3.61385	0.000301681	0.003237
audSpec_Rfilt_sma_de[20]_lpc0	-1.17838	0.326056	-3.61403	0.000301479	0.003237
audSpec_Rfilt_sma[16]_iqr1-2	-1.29237	0.357671	-3.61329	0.000302331	0.003237
pcm_fftMag_spectralSkewness_sma_de_maxSegLen	1.0602	0.293567	3.61146	0.000304483	0.00325451
pcm_fftMag_psySharpness_sma_upleveltime90	-1.04849	0.290402	-3.61046	0.000305651	0.00326149
pcm_fftMag_fband1000-4000_sma_skewness	1.26087	0.349283	3.60988	0.000306336	0.00326328
jitterLocal_sma_percentile1.0	1.20877	0.335145	3.60671	0.000310104	0.00329786
audSpec_Rfilt_sma_de[24]_lpc1	1.17625	0.326256	3.60529	0.000311799	0.00331031
audSpec_Rfilt_sma_de[10]_meanSegLen	1.10703	0.307097	3.60483	0.000312354	0.00331064
pcm_fftMag_spectralSlope_sma_segLenStddev	1.27813	0.354679	3.60362	0.000313817	0.00332057
audSpec_Rfilt_sma[9]_amean	-1.25124	0.347812	-3.59747	0.000321324	0.00339432
audSpec_Rfilt_sma[10]_lpgain	-1.09598	0.304768	-3.59613	0.000322991	0.00340624
audSpec_Rfilt_sma_de[24]_lpc4	-1.16425	0.323848	-3.59504	0.000324345	0.00341482
audSpec_Rfilt_sma[9]_flatness	1.24949	0.348035	3.59014	0.000330503	0.00347386
audSpec_Rfilt_sma_de[24]_lpc0	-1.1752	0.327537	-3.588	0.00033323	0.0034967
audSpec_Rfilt_sma_de[7]_risetime	-1.29018	0.35973	-3.58653	0.000335112	0.00351062
audSpec_Rfilt_sma_de[24]_lpc2	-1.16508	0.325518	-3.57917	0.000344691	0.00360499
audSpec_Rfilt_sma[15]_flatness	1.22754	0.343322	3.57548	0.000349584	0.0036441
pcm_fftMag_fband1000-4000_sma_de_kurtosis	1.2601	0.352402	3.57574	0.000349233	0.0036441
mfcc_sma[2]_lpgain	-1.18925	0.332839	-3.57306	0.000352836	0.00367194
audSpec_Rfilt_sma_de[14]_risetime	-1.29469	0.362544	-3.57111	0.000355467	0.00369323
mfcc_sma[7]_segLenStddev	1.01866	0.285293	3.57055	0.000356227	0.00369505
audSpec_Rfilt_sma[13]_meanSegLen	1.16201	0.326257	3.56164	0.000368548	0.00381034
audSpec_Rfilt_sma_de[16]_quartile3	-1.36823	0.38412	-3.56198	0.000368064	0.00381034
audSpec_Rfilt_sma_de[6]_iqr2-3	-1.21651	0.341666	-3.56052	0.000370117	0.00382031
mfcc_sma_de[4]_maxSegLen	1.07039	0.300728	3.55933	0.000371806	0.00383148
audSpec_Rfilt_sma[7]_rqmean	-1.2411	0.348871	-3.55749	0.000374418	0.00385212
pcm_RMSenergy_sma_de_iqr2-3	-1.52852	0.429848	-3.55595	0.000376611	0.00386838
mfcc_sma_de[2]_pctlrange0-1	-1.28196	0.360728	-3.55382	0.000379673	0.00388829
mfcc_sma[8]_linregerrQ	-1.06657	0.300124	-3.55375	0.000379781	0.00388829
mfcc_sma_de[1]_iqr1-2	-1.39136	0.391595	-3.55306	0.000380783	0.00389225
audSpec_Rfilt_sma_de[9]_posamean	-1.21704	0.342652	-3.55183	0.000382559	0.00390408
mfcc_sma[3]_qregerrQ	-1.14106	0.321432	-3.54991	0.000385356	0.00392628
pcm_fftMag_fband1000-4000_sma_quartile3	-1.44958	0.408428	-3.54917	0.000386444	0.00393102
voicingFinalUnclipped_sma_de_qregerrQ	-1.09419	0.308359	-3.54842	0.000387546	0.00393589
pcm_fftMag_spectralEntropy_sma_upleveltime90	-1.01967	0.287429	-3.54754	0.000388854	0.00394284
audSpec_Rfilt_sma[15]_amean	-1.21625	0.342973	-3.54621	0.000390816	0.00395005
pcm_fftMag_spectralHarmonicity_sma_de_upleveltime90	-1.09116	0.307669	-3.54652	0.000390353	0.00395005
audSpec_Rfilt_sma[10]_quartile3	-1.18071	0.333085	-3.54475	0.000392979	0.00395294
audSpec_Rfilt_sma[8]_rqmean	-1.26151	0.355864	-3.54493	0.00039272	0.00395294
voicingFinalUnclipped_sma_de_linregerrQ	-1.09316	0.308328	-3.54545	0.000391936	0.00395294
audSpec_Rfilt_sma_de[12]_iqr1-2	-1.24678	0.351785	-3.54416	0.000393873	0.00395564
audSpec_Rfilt_sma_de[5]_iqr1-2	-1.19045	0.335973	-3.5433	0.000395154	0.0039622
audspec_lengthL1norm_sma_percentile99.0	-1.45398	0.410434	-3.54254	0.000396296	0.00396735
audSpec_Rfilt_sma[16]_iqr1-3	-1.25083	0.353139	-3.54202	0.000397069	0.0039688
mfcc_sma[8]_qregerrQ	-1.06334	0.300279	-3.54118	0.000398344	0.00397526
audspecRasta_lengthL1norm_sma_de_posamean	-1.26419	0.357187	-3.5393	0.00040119	0.00399314
voicingFinalUnclipped_sma_pctlrange0-1	-1.32222	0.373667	-3.5385	0.000402414	0.00399314
audSpec_Rfilt_sma_de[10]_maxSegLen	1.06823	0.301877	3.53863	0.000402208	0.00399314
F0final_sma_de_percentile99.0	-1.15445	0.326269	-3.53833	0.000402665	0.00399314
audSpec_Rfilt_sma_de[16]_iqr1-3	-1.32905	0.376037	-3.53437	0.000408747	0.00404711
audSpec_Rfilt_sma[22]_meanSegLen	1.12998	0.319934	3.53192	0.000412557	0.00407844
mfcc_sma_de[2]_iqr2-3	-1.34457	0.380813	-3.53079	0.000414326	0.00408953
mfcc_sma[3]_linregerrQ	-1.13596	0.321792	-3.53011	0.000415383	0.00409357
pcm_fftMag_spectralSkewness_sma_de_minSegLen	1.10678	0.313712	3.52802	0.000418687	0.00411558
audSpec_Rfilt_sma_de[18]_quartile2	1.30049	0.368632	3.52787	0.00041892	0.00411558
pcm_RMSenergy_sma_upleveltime75	-1.22769	0.348441	-3.52338	0.000426075	0.00417937
mfcc_sma_de[5]_lpc0	1.3353	0.379316	3.52029	0.000431077	0.00422188
audSpec_Rfilt_sma[6]_stddevRisingSlope	-1.13182	0.321588	-3.51949	0.000432381	0.0042281
jitterDDP_sma_percentile1.0	1.18758	0.338596	3.50736	0.000452577	0.00441875
pcm_RMSenergy_sma_upleveltime90	-1.14009	0.325164	-3.50622	0.000454523	0.00442407
pcm_fftMag_spectralVariance_sma_rqmean	-1.1788	0.336199	-3.50626	0.000454449	0.00442407
audSpec_Rfilt_sma_de[13]_quartile3	-1.28292	0.366074	-3.50454	0.000457396	0.00444519
audSpec_Rfilt_sma_de[24]_maxSegLen	1.073	0.306561	3.50011	0.00046507	0.0045059
mfcc_sma[5]_kurtosis	1.22443	0.349801	3.50036	0.000464622	0.0045059
mfcc_sma_de[1]_quartile1	1.21054	0.346437	3.49424	0.000475408	0.00459413
pcm_fftMag_spectralSlope_sma_upleveltime50	1.23101	0.35231	3.49412	0.000475631	0.00459413
audSpec_Rfilt_sma_de[16]_lpc4	-1.13351	0.324607	-3.49195	0.000479513	0.00462455
logHNR_sma_de_qregc1	-1.02891	0.294726	-3.49107	0.000481092	0.00463271
jitterLocal_sma_de_percentile1.0	1.17511	0.337183	3.4851	0.000491962	0.00473017
pcm_fftMag_spectralSlope_sma_de_risetime	1.23486	0.354522	3.48316	0.000495537	0.00475009
mfcc_sma_de[2]_posamean	-1.30914	0.375833	-3.48331	0.000495255	0.00475009
logHNR_sma_de_qregc2	1.01601	0.291814	3.48172	0.0004982	0.00476479
audSpec_Rfilt_sma_de[16]_quartile1	1.28482	0.369041	3.48152	0.000498579	0.00476479
audSpec_Rfilt_sma[16]_iqr2-3	-1.21524	0.34915	-3.48057	0.000500344	0.00477443
logHNR_sma_de_linregc1	1.01533	0.291803	3.47949	0.000502362	0.00478646
mfcc_sma_de[1]_iqr1-3	-1.35735	0.390311	-3.4776	0.000505917	0.00481307
audSpec_Rfilt_sma[6]_lpgain	-1.05478	0.303391	-3.47663	0.000507759	0.00481609
audSpec_Rfilt_sma_de[5]_quartile3	-1.21004	0.348012	-3.47701	0.000507041	0.00481609
voicingFinalUnclipped_sma_flatness	1.29896	0.373907	3.47402	0.000512726	0.00484863
audspec_lengthL1norm_sma_stddevRisingSlope	-1.3972	0.402155	-3.47428	0.000512221	0.00484863
pcm_RMSenergy_sma_de_quartile3	-1.49337	0.429964	-3.47326	0.000514183	0.00485515
audSpec_Rfilt_sma[10]_iqr2-3	-1.1614	0.334451	-3.47256	0.000515529	0.00486059
audSpec_Rfilt_sma_de[11]_minSegLen	1.06387	0.30646	3.47148	0.000517596	0.00486556
audSpec_Rfilt_sma_de[6]_minSegLen	1.14846	0.330801	3.47177	0.00051704	0.00486556
audSpec_Rfilt_sma_de[10]_risetime	-1.16562	0.335932	-3.46981	0.000520836	0.00488873
pcm_fftMag_spectralFlux_sma_iqr1-2	-1.48607	0.428848	-3.46526	0.000529725	0.00496479
audSpec_Rfilt_sma_de[16]_lpc3	1.13142	0.326646	3.46374	0.00053272	0.00498547
pcm_fftMag_spectralRollOff50.0_sma_iqr2-3	-1.04362	0.301393	-3.46265	0.000534879	0.00499827
audspecRasta_lengthL1norm_sma_lpgain	-1.01316	0.29274	-3.46096	0.000538245	0.0050213
audSpec_Rfilt_sma[9]_meanRisingSlope	-1.14386	0.330537	-3.46062	0.000538933	0.0050213
mfcc_sma[2]_iqr1-2	-1.14155	0.329972	-3.45954	0.000541098	0.00503404
audSpec_Rfilt_sma[11]_peakDistStddev	1.05209	0.304502	3.45511	0.000550071	0.00510999
pcm_fftMag_spectralFlux_sma_de_meanSegLen	1.11315	0.322376	3.45296	0.000554474	0.00514333
pcm_fftMag_spectralEntropy_sma_upleveltime75	-1.04993	0.304176	-3.45172	0.000557017	0.0051518
pcm_fftMag_spectralFlux_sma_de_risetime	-1.09142	0.316165	-3.45205	0.000556342	0.0051518
audSpec_Rfilt_sma[14]_maxSegLen	1.05306	0.305162	3.45083	0.000558858	0.00516127
audSpec_Rfilt_sma[14]_flatness	1.19769	0.347183	3.44974	0.000561118	0.00516703
pcm_fftMag_spectralVariance_sma_iqr2-3	-1.0318	0.299083	-3.44987	0.000560847	0.00516703
audSpec_Rfilt_sma_de[11]_posamean	-1.19488	0.346485	-3.44857	0.000563564	0.005182
mfcc_sma_de[14]_maxSegLen	1.03903	0.30142	3.44711	0.000566625	0.00520258
mfcc_sma[1]_flatness	1.05057	0.305912	3.43423	0.000594248	0.00544828
pcm_fftMag_spectralHarmonicity_sma_segLenStddev	1.22324	0.35623	3.43383	0.000595111	0.00544829
audSpec_Rfilt_sma[19]_peakDistStddev	1.05663	0.307778	3.43309	0.000596751	0.00545539
audSpec_Rfilt_sma_de[4]_upleveltime90	-0.984683	0.287186	-3.42873	0.000606417	0.00553574
audSpec_Rfilt_sma[14]_amean	-1.18962	0.347062	-3.42768	0.000608754	0.00554106
audspecRasta_lengthL1norm_sma_de_flatness	-1.29056	0.376501	-3.42778	0.000608545	0.00554106
pcm_fftMag_spectralVariance_sma_upleveltime90	-1.00146	0.29239	-3.42508	0.000614621	0.00558642
audspecRasta_lengthL1norm_sma_quartile1	1.25058	0.365264	3.42378	0.000617575	0.00560521
pcm_fftMag_spectralHarmonicity_sma_upleveltime50	-1.15891	0.338769	-3.42093	0.000624065	0.00565598
pcm_fftMag_spectralRollOff75.0_sma_pctlrange0-1	-1.21176	0.354523	-3.41801	0.000630815	0.00570897
pcm_fftMag_spectralRollOff25.0_sma_iqr2-3	-1.08234	0.316873	-3.4157	0.000636194	0.00574941
audSpec_Rfilt_sma[11]_linregerrQ	-1.00598	0.29481	-3.41229	0.000644188	0.00581333
audSpec_Rfilt_sma_de[14]_minSegLen	1.06697	0.312904	3.40991	0.000649852	0.00583942
pcm_fftMag_spectralHarmonicity_sma_meanSegLen	1.18495	0.347477	3.41015	0.000649275	0.00583942
audSpec_Rfilt_sma[11]_qregerrQ	-1.00533	0.294819	-3.41	0.000649639	0.00583942
audSpec_Rfilt_sma[13]_upleveltime90	-1.00744	0.295602	-3.4081	0.000654159	0.00585314
audSpec_Rfilt_sma_de[6]_segLenStddev	0.994639	0.29179	3.40875	0.000652618	0.00585314
pcm_fftMag_fband1000-4000_sma_de_upleveltime90	-1.01382	0.297472	-3.40814	0.000654078	0.00585314
mfcc_sma_de[5]_percentile1.0	1.27328	0.373755	3.40671	0.000657498	0.0058721
jitterLocal_sma_de_amean	0.992817	0.291452	3.40645	0.000658136	0.0058721
audSpec_Rfilt_sma[15]_leftctime	-1.19729	0.351623	-3.40504	0.00066154	0.00589414
pcm_fftMag_psySharpness_sma_iqr2-3	-1.04021	0.305821	-3.40137	0.000670491	0.00596549
audSpec_Rfilt_sma[10]_iqr1-3	-1.13943	0.33519	-3.39935	0.000675469	0.00600132
jitterDDP_sma_de_percentile1.0	1.14595	0.337253	3.39789	0.000679068	0.00602483
audSpec_Rfilt_sma_de[12]_quartile3	-1.24225	0.366069	-3.39349	0.000690091	0.00611403
audSpec_Rfilt_sma_de[10]_upleveltime75	-0.988762	0.291408	-3.39305	0.000691189	0.00611518
audSpec_Rfilt_sma_de[5]_posamean	-1.10626	0.326195	-3.3914	0.000695377	0.00613505
mfcc_sma_de[5]_iqr1-3	-1.34549	0.396715	-3.39157	0.000694933	0.00613505
audSpec_Rfilt_sma[1]_maxSegLen	1.08029	0.318711	3.38956	0.000700038	0.00616756
audSpec_Rfilt_sma_de[7]_rqmean	-1.20886	0.356725	-3.38877	0.00070207	0.00616826
audSpec_Rfilt_sma_de[7]_stddev	-1.209	0.356766	-3.38878	0.000702031	0.00616826
pcm_fftMag_spectralHarmonicity_sma_leftctime	-1.16911	0.345313	-3.38566	0.000710085	0.00623001
audSpec_Rfilt_sma_de[16]_lpc2	-1.11828	0.330381	-3.38481	0.000712269	0.00624051
mfcc_sma[3]_flatness	0.933709	0.27631	3.3792	0.000726968	0.00636046
audSpec_Rfilt_sma[11]_flatness	1.19301	0.353335	3.37642	0.000734361	0.00641626
audSpec_Rfilt_sma_de[8]_quartile2	1.02941	0.304972	3.37544	0.000736984	0.00643029
mfcc_sma_de[9]_maxSegLen	0.99488	0.294858	3.3741	0.000740569	0.00645265
audSpec_Rfilt_sma[10]_linregerrQ	-1.01322	0.300346	-3.3735	0.000742193	0.0064579
pcm_fftMag_spectralRollOff75.0_sma_percentile99.0	-1.19653	0.354973	-3.37078	0.000749556	0.00651299
audSpec_Rfilt_sma[10]_qregerrQ	-1.01181	0.300309	-3.36921	0.000753832	0.00653752
audSpec_Rfilt_sma[4]_upleveltime90	-1.03198	0.306318	-3.36899	0.000754449	0.00653752
audSpec_Rfilt_sma[5]_amean	-1.06697	0.316984	-3.366	0.000762666	0.00659967
jitterLocal_sma_de_pctlrange0-1	-1.13258	0.336523	-3.36555	0.000763921	0.00660149
mfcc_sma_de[5]_iqr1-2	-1.34111	0.398618	-3.36441	0.00076707	0.00661965
audspecRasta_lengthL1norm_sma_maxSegLen	1.06283	0.31608	3.36253	0.000772328	0.00665593
pcm_fftMag_spectralSlope_sma_meanSegLen	1.1813	0.351583	3.35995	0.000779572	0.00670921
pcm_fftMag_spectralHarmonicity_sma_iqr1-2	-1.46851	0.437143	-3.35934	0.000781284	0.00671479
audSpec_Rfilt_sma[8]_stddev	-1.20298	0.358371	-3.35681	0.000788459	0.00676725
audSpec_Rfilt_sma_de[1]_minSegLen	1.09493	0.326248	3.35614	0.000790387	0.00677459
mfcc_sma_de[3]_segLenStddev	0.957071	0.285468	3.35264	0.000800451	0.00685156
audSpec_Rfilt_sma_de[7]_percentile99.0	-1.21611	0.362837	-3.35167	0.000803267	0.00686636
audSpec_Rfilt_sma_de[11]_upleveltime90	-0.985929	0.294246	-3.35069	0.0008061	0.00688126
audSpec_Rfilt_sma_de[7]_meanRisingSlope	-1.12587	0.336405	-3.34676	0.000817608	0.00695245
audSpec_Rfilt_sma[20]_peakDistStddev	1.08603	0.324507	3.34672	0.000817741	0.00695245
mfcc_sma_de[5]_iqr2-3	-1.31685	0.393426	-3.34713	0.000816519	0.00695245
pcm_RMSenergy_sma_de_maxSegLen	1.13154	0.338158	3.34618	0.00081933	0.0069566
audSpec_Rfilt_sma[10]_iqr1-2	-1.12399	0.336014	-3.34507	0.000822604	0.00697502
audSpec_Rfilt_sma[16]_risetime	1.12246	0.335747	3.34318	0.000828232	0.00701324
mfcc_sma[3]_meanPeakDist	1.16797	0.349398	3.34281	0.000829332	0.00701324
pcm_RMSenergy_sma_de_quartile2	1.41475	0.423811	3.33815	0.000843389	0.00711307
audSpec_Rfilt_sma_de[11]_quartile3	-1.19293	0.357332	-3.33843	0.000842519	0.00711307
audSpec_Rfilt_sma[5]_flatness	1.05566	0.316684	3.33349	0.000857645	0.00722366
audSpec_Rfilt_sma[7]_stddev	-1.16861	0.350726	-3.33196	0.000862357	0.00725367
pcm_fftMag_spectralSlope_sma_de_upleveltime25	1.15101	0.345511	3.33132	0.000864341	0.00726069
audSpec_Rfilt_sma_de[23]_maxSegLen	0.993053	0.298495	3.32686	0.000878291	0.00734856
audSpec_Rfilt_sma[15]_upleveltime90	-0.996033	0.299375	-3.32704	0.000877723	0.00734856
pcm_fftMag_spectralKurtosis_sma_minSegLen	1.05199	0.316196	3.32701	0.000877829	0.00734856
audSpec_Rfilt_sma[23]_maxSegLen	1.02702	0.309028	3.32339	0.000889295	0.00743079
audSpec_Rfilt_sma[11]_amean	-1.17196	0.352746	-3.3224	0.000892479	0.00743771
logHNR_sma_de_upleveltime90	-1.07009	0.322057	-3.32267	0.000891607	0.00743771
audSpec_Rfilt_sma[3]_maxSegLen	1.0643	0.320464	3.32113	0.000896542	0.00746174
audSpec_Rfilt_sma[12]_amean	-1.15503	0.348157	-3.31755	0.000908117	0.00752832
audSpec_Rfilt_sma[12]_flatness	1.15606	0.348451	3.31771	0.000907572	0.00752832
audSpec_Rfilt_sma[5]_lpgain	-1.01868	0.307054	-3.31759	0.000907964	0.00752832
pcm_fftMag_spectralSlope_sma_iqr2-3	-1.42768	0.431018	-3.31235	0.000925174	0.00765966
audspecRasta_lengthL1norm_sma_de_iqr1-2	-1.23894	0.374612	-3.30727	0.000942108	0.00778966
mfcc_sma_de[2]_upleveltime90	-0.92836	0.280778	-3.30638	0.000945085	0.00780405
pcm_fftMag_spectralHarmonicity_sma_minSegLen	1.03148	0.312728	3.29834	0.000972599	0.00802076
pcm_fftMag_spectralVariance_sma_stddev	-1.20543	0.365854	-3.29485	0.000984728	0.0081102
audSpec_Rfilt_sma[9]_rqmean	-1.15612	0.35095	-3.29426	0.000986808	0.00811675
audSpec_Rfilt_sma_de[10]_quartile1	1.10086	0.33423	3.29373	0.000988686	0.00812162
pcm_RMSenergy_sma_upleveltime50	-1.20348	0.365644	-3.2914	0.000996909	0.00817854
pcm_fftMag_spectralRollOff75.0_sma_de_peakDistStddev	1.04497	0.317572	3.2905	0.00100011	0.00819415
mfcc_sma_de[2]_quartile1	1.27032	0.386274	3.28864	0.00100674	0.00823781
audSpec_Rfilt_sma_de[10]_meanRisingSlope	-1.01499	0.308704	-3.2879	0.00100939	0.00824882
audSpec_Rfilt_sma[10]_leftctime	-1.09445	0.333013	-3.28651	0.00101437	0.00827875
audSpec_Rfilt_sma_de[15]_upleveltime90	-0.950174	0.28919	-3.28563	0.00101753	0.00829384
pcm_fftMag_spectralHarmonicity_sma_maxSegLen	1.1749	0.357695	3.28465	0.00102109	0.00831218
mfcc_sma_de[5]_rqmean	-1.25387	0.381833	-3.28381	0.00102413	0.00832615
audSpec_Rfilt_sma_de[18]_lpgain	-1.04696	0.318862	-3.28342	0.00102554	0.00832693
audSpec_Rfilt_sma_de[7]_pctlrange0-1	-1.19095	0.362817	-3.28252	0.00102883	0.00834289
audSpec_Rfilt_sma[13]_amean	-1.12993	0.344303	-3.28179	0.00103149	0.00835376
audSpec_Rfilt_sma_de[19]_quartile2	1.20876	0.368661	3.27878	0.00104256	0.00843261
mfcc_sma_de[5]_stddev	-1.25153	0.381998	-3.27628	0.00105184	0.00849675
mfcc_sma[8]_lpc0	1.29125	0.394229	3.27539	0.00105516	0.00851135
pcm_fftMag_spectralHarmonicity_sma_de_quartile3	-1.42661	0.435595	-3.27507	0.00105634	0.00851135
audSpec_Rfilt_sma[13]_percentile1.0	1.10463	0.337363	3.27431	0.00105922	0.00852366
audSpec_Rfilt_sma_de[16]_lpc1	1.09357	0.334057	3.27359	0.00106191	0.00853445
audSpec_Rfilt_sma[9]_peakDistStddev	1.04412	0.319031	3.27279	0.00106492	0.00854779
audSpec_Rfilt_sma[7]_pctlrange0-1	-1.15451	0.352868	-3.27177	0.00106875	0.00856762
mfcc_sma[12]_maxSegLen	1.00024	0.305843	3.27043	0.00107384	0.00859751
mfcc_sma_de[3]_quartile3	-1.32102	0.404052	-3.26943	0.00107766	0.00861716
mfcc_sma[3]_skewness	1.07289	0.328199	3.26901	0.00107923	0.00861886
audSpec_Rfilt_sma[13]_flatness	1.12332	0.344576	3.26	0.00111412	0.00888625
mfcc_sma[5]_lpc0	1.25376	0.384766	3.2585	0.00112002	0.00892204
audspec_lengthL1norm_sma_de_percentile99.0	-1.32704	0.40752	-3.25638	0.00112844	0.0089778
audSpec_Rfilt_sma[14]_meanRisingSlope	-1.10719	0.340209	-3.25443	0.00113621	0.00902826
pcm_RMSenergy_sma_iqr1-3	-1.36275	0.41882	-3.2538	0.00113874	0.00903698
audSpec_Rfilt_sma_de[20]_flatness	-1.13783	0.349768	-3.25309	0.00114156	0.00904794
audSpec_Rfilt_sma[5]_percentile1.0	0.993168	0.305334	3.25273	0.00114303	0.00904828
mfcc_sma_de[5]_lpc2	1.14473	0.352188	3.25033	0.00115272	0.00911353
audspecRasta_lengthL1norm_sma_amean	-1.15819	0.356418	-3.24954	0.00115591	0.00912737
audspec_lengthL1norm_sma_upleveltime25	-1.18292	0.364071	-3.24914	0.00115753	0.00912876
mfcc_sma[1]_stddev	-1.06456	0.327712	-3.24847	0.00116026	0.00913887
audspec_lengthL1norm_sma_de_stddev	-1.34571	0.414611	-3.24571	0.0011716	0.00920521
audspec_lengthL1norm_sma_de_rqmean	-1.34571	0.414611	-3.24571	0.0011716	0.00920521
audSpec_Rfilt_sma[10]_maxSegLen	0.998355	0.307711	3.24446	0.00117673	0.00921362
pcm_fftMag_spectralFlux_sma_de_maxSegLen	1.08906	0.335646	3.24468	0.00117583	0.00921362
pcm_fftMag_spectralRollOff90.0_sma_peakRangeRel	0.962017	0.296518	3.24439	0.00117705	0.00921362
audSpec_Rfilt_sma[10]_percentile1.0	1.09457	0.337577	3.24244	0.00118513	0.00926542
audSpec_Rfilt_sma_de[16]_iqr1-2	-1.18739	0.366286	-3.24171	0.00118815	0.00927752
pcm_fftMag_fband1000-4000_sma_stddevRisingSlope	-1.25995	0.388834	-3.24033	0.00119393	0.00931116
audSpec_Rfilt_sma[5]_meanRisingSlope	-1.04107	0.321352	-3.23964	0.00119681	0.00932209
audSpec_Rfilt_sma[7]_percentile99.0	-1.14837	0.354689	-3.23768	0.00120508	0.00937497
audSpec_Rfilt_sma_de[23]_lpgain	-1.0759	0.332376	-3.23701	0.00120791	0.00938543
pcm_fftMag_fband1000-4000_sma_quartile2	-1.33527	0.41296	-3.23342	0.00122316	0.00948618
mfcc_sma[6]_iqr2-3	-1.19999	0.37114	-3.23326	0.00122388	0.00948618
audSpec_Rfilt_sma[7]_risetime	0.985573	0.30543	3.22684	0.00125164	0.00965017
audSpec_Rfilt_sma[14]_peakDistStddev	0.981942	0.304327	3.22661	0.00125267	0.00965017
jitterDDP_sma_de_pctlrange0-1	-1.09292	0.338641	-3.22737	0.00124932	0.00965017
audSpec_Rfilt_sma[8]_pctlrange0-1	-1.1664	0.361467	-3.22684	0.00125166	0.00965017
audSpec_Rfilt_sma_de[8]_meanRisingSlope	-0.992057	0.307345	-3.22783	0.00124731	0.00965017
pcm_fftMag_spectralFlux_sma_upleveltime75	-1.05308	0.326415	-3.22621	0.00125443	0.00965193
audSpec_Rfilt_sma[15]_meanRisingSlope	-1.09958	0.341279	-3.22194	0.00127327	0.0097656
pcm_fftMag_spectralFlux_sma_stddevRisingSlope	-1.33315	0.413835	-3.22146	0.00127539	0.0097656
mfcc_sma[7]_upleveltime90	-0.891242	0.276585	-3.2223	0.00127164	0.0097656
audSpec_Rfilt_sma[15]_rqmean	-1.10697	0.343611	-3.22159	0.00127483	0.0097656
audSpec_Rfilt_sma_de[10]_iqr1-2	-1.08841	0.338044	-3.21971	0.00128319	0.00981347
jitterLocal_sma_de_percentile99.0	-1.07952	0.33546	-3.21804	0.00129072	0.00985908
audSpec_Rfilt_sma[20]_maxSegLen	1.01041	0.314163	3.21619	0.00129905	0.00991078
pcm_fftMag_spectralFlux_sma_de_stddevRisingSlope	-1.33497	0.41548	-3.21307	0.00131324	0.0100069
audSpec_Rfilt_sma_de[18]_minSegLen	0.97352	0.303255	3.21023	0.00132629	0.0100942
audSpec_Rfilt_sma[16]_percentile1.0	1.06983	0.333433	3.20853	0.00133417	0.010142
audSpec_Rfilt_sma[8]_peakDistStddev	1.00818	0.314753	3.20309	0.00135962	0.010323
audSpec_Rfilt_sma[10]_quartile1	1.08951	0.34057	3.19907	0.00137869	0.0104552
audSpec_Rfilt_sma[11]_upleveltime75	-0.96011	0.300154	-3.19873	0.00138035	0.0104552
pcm_fftMag_spectralHarmonicity_sma_de_upleveltime75	-1.06619	0.333586	-3.19615	0.00139277	0.0105244
pcm_fftMag_spectralHarmonicity_sma_de_iqr2-3	-1.39225	0.435605	-3.19614	0.00139281	0.0105244
audSpec_Rfilt_sma_de[24]_upleveltime90	-0.962341	0.30117	-3.19534	0.00139665	0.0105408
jitterDDP_sma_de_quartile1	1.07324	0.335975	3.1944	0.00140123	0.0105627
audSpec_Rfilt_sma[21]_maxSegLen	0.99304	0.311066	3.19238	0.00141107	0.0106205
pcm_fftMag_spectralSlope_sma_qregerrQ	-1.15248	0.361037	-3.19214	0.00141225	0.0106205
jitterDDP_sma_de_iqr1-2	-1.07141	0.33578	-3.19082	0.00141868	0.0106561
pcm_RMSenergy_sma_de_iqr1-3	-1.38789	0.435498	-3.18691	0.00143804	0.0107887
mfcc_sma_de[5]_lpc1	-1.19594	0.375358	-3.18613	0.00144188	0.0108047
audSpec_Rfilt_sma[14]_rqmean	-1.10763	0.34774	-3.18523	0.00144637	0.0108255
audSpec_Rfilt_sma_de[5]_minSegLen	1.03024	0.323544	3.18422	0.00145143	0.0108377
mfcc_sma_de[5]_pctlrange0-1	-1.17948	0.370397	-3.18438	0.00145064	0.0108377
audSpec_Rfilt_sma_de[7]_percentile1.0	1.14912	0.360976	3.18336	0.00145575	0.0108571
audSpec_Rfilt_sma_de[3]_minSegLen	1.06236	0.333833	3.18231	0.00146107	0.0108839
audSpec_Rfilt_sma[16]_quartile1	1.10921	0.348721	3.18079	0.00146874	0.0109282
audSpec_Rfilt_sma[8]_lpgain	-0.975377	0.30674	-3.17981	0.00147371	0.0109522
audSpec_Rfilt_sma_de[14]_upleveltime90	-0.948166	0.298306	-3.1785	0.00148038	0.0109889
audSpec_Rfilt_sma[18]_peakDistStddev	0.954759	0.300452	3.17775	0.00148424	0.0110046
audSpec_Rfilt_sma_de[14]_peakDistStddev	0.948983	0.299147	3.1723	0.00151238	0.0111878
audSpec_Rfilt_sma_de[17]_iqr2-3	-1.25033	0.394144	-3.17228	0.00151248	0.0111878
pcm_fftMag_spectralFlux_sma_stddev	-1.35088	0.425897	-3.17185	0.00151474	0.0111913
pcm_fftMag_spectralRollOff75.0_sma_iqr2-3	-0.94861	0.299151	-3.17101	0.0015191	0.0112104
pcm_fftMag_spectralSlope_sma_linregerrQ	-1.14434	0.361125	-3.16883	0.00153054	0.0112817
shimmerLocal_sma_de_linregerrQ	-1.0565	0.333534	-3.16758	0.00153714	0.011304
pcm_fftMag_spectralCentroid_sma_iqr2-3	-0.973021	0.307163	-3.16777	0.00153615	0.011304
audSpec_Rfilt_sma[19]_maxSegLen	0.975369	0.308095	3.1658	0.00154656	0.01136
mfcc_sma[5]_lpc1	-1.17747	0.371973	-3.16546	0.00154838	0.0113602
pcm_fftMag_spectralHarmonicity_sma_qregerrQ	-1.12316	0.35496	-3.16418	0.00155521	0.0113971
shimmerLocal_sma_de_qregerrQ	-1.0549	0.333536	-3.16277	0.00156276	0.0114391
pcm_fftMag_spectralSlope_sma_upleveltime25	1.05903	0.334919	3.16204	0.00156666	0.0114401
audspec_lengthL1norm_sma_iqr2-3	-1.3059	0.413102	-3.16122	0.00157112	0.0114401
audSpec_Rfilt_sma_de[17]_leftctime	-1.04257	0.329739	-3.16181	0.0015679	0.0114401
pcm_fftMag_spectralHarmonicity_sma_linregerrQ	-1.1218	0.35485	-3.16134	0.00157044	0.0114401
mfcc_sma_de[1]_segLenStddev	0.98168	0.310554	3.16106	0.00157195	0.0114401
pcm_zcr_sma_iqr2-3	-0.971479	0.307578	-3.15848	0.00158594	0.0115286
audSpec_Rfilt_sma[17]_risetime	1.0828	0.342893	3.15783	0.0015895	0.0115412
audSpec_Rfilt_sma_de[10]_iqr1-3	-1.05732	0.335071	-3.15551	0.00160217	0.0116199
audSpec_Rfilt_sma[9]_stddev	-1.11477	0.353375	-3.15464	0.00160697	0.0116413
pcm_fftMag_spectralFlux_sma_upleveltime50	-1.1321	0.358987	-3.15361	0.00161264	0.0116468
pcm_fftMag_spectralRollOff75.0_sma_linregerrQ	-0.963881	0.305638	-3.15367	0.00161231	0.0116468
pcm_fftMag_spectralFlux_sma_qregerrQ	-1.15464	0.366195	-3.15308	0.00161558	0.0116468
pcm_fftMag_spectralFlux_sma_linregerrQ	-1.15323	0.365729	-3.15322	0.00161479	0.0116468
pcm_fftMag_psySharpness_sma_de_stddevFallingSlope	-1.21058	0.383964	-3.15283	0.00161694	0.0116468
audSpec_Rfilt_sma[7]_stddevRisingSlope	-1.11699	0.354384	-3.15191	0.00162209	0.0116705
jitterDDP_sma_de_iqr1-3	-1.05519	0.33503	-3.14955	0.00163524	0.0117518
audSpec_Rfilt_sma[5]_rqmean	-0.999066	0.317435	-3.14731	0.00164781	0.0118287
audSpec_Rfilt_sma_de[12]_peakDistStddev	0.943931	0.30016	3.14475	0.00166226	0.0118784
pcm_fftMag_spectralHarmonicity_sma_iqr1-3	-1.35362	0.430361	-3.14531	0.0016591	0.0118784
logHNR_sma_de_amean	-0.87981	0.279705	-3.14549	0.00165808	0.0118784
pcm_fftMag_spectralFlux_sma_pctlrange0-1	-1.33414	0.42421	-3.14499	0.00166092	0.0118784
audSpec_Rfilt_sma_de[7]_quartile2	0.953423	0.303277	3.14374	0.00166806	0.0118795
mfcc_sma[1]_iqr1-3	-0.99784	0.317356	-3.14422	0.00166528	0.0118795
pcm_RMSenergy_sma_de_risetime	-1.19135	0.378937	-3.14392	0.00166704	0.0118795
pcm_fftMag_spectralHarmonicity_sma_iqr2-3	-1.34753	0.428783	-3.14267	0.00167413	0.0119031
audSpec_Rfilt_sma_de[6]_maxSegLen	0.946608	0.301228	3.1425	0.00167514	0.0119031
pcm_fftMag_fband1000-4000_sma_linregc2	-1.0383	0.330506	-3.14155	0.00168055	0.0119282
audspec_lengthL1norm_sma_risetime	1.05549	0.336181	3.13965	0.00169149	0.0119923
audSpec_Rfilt_sma_de[9]_risetime	-1.09348	0.348602	-3.13676	0.00170828	0.0120977
pcm_fftMag_spectralRollOff25.0_sma_iqr1-3	-1.02285	0.326221	-3.13546	0.00171584	0.0121183
mfcc_sma_de[5]_posamean	-1.21018	0.385989	-3.13528	0.00171693	0.0121183
mfcc_sma_de[2]_meanFallingSlope	-1.1698	0.373098	-3.13535	0.00171648	0.0121183
audSpec_Rfilt_sma[11]_rqmean	-1.11168	0.354717	-3.13398	0.0017245	0.0121581
audSpec_Rfilt_sma_de[8]_rqmean	-1.12969	0.360612	-3.13269	0.00173211	0.0121845
audSpec_Rfilt_sma_de[8]_stddev	-1.12974	0.360616	-3.1328	0.00173147	0.0121845
audspec_lengthL1norm_sma_de_percentile1.0	1.26927	0.405335	3.13141	0.0017397	0.0122108
audSpec_Rfilt_sma[12]_peakDistStddev	0.957838	0.305866	3.13156	0.00173877	0.0122108
audSpec_Rfilt_sma[12]_percentile1.0	1.0658	0.340496	3.13014	0.00174721	0.0122499
pcm_fftMag_spectralRollOff75.0_sma_qregerrQ	-0.956626	0.305798	-3.1283	0.00175823	0.0123135
audSpec_Rfilt_sma[24]_upleveltime90	-0.964439	0.308502	-3.1262	0.00177079	0.0123877
pcm_fftMag_spectralFlux_sma_meanRisingSlope	-1.30452	0.417388	-3.12544	0.00177538	0.012406
pcm_fftMag_spectralHarmonicity_sma_de_meanRisingSlope	-1.2982	0.415413	-3.12509	0.00177751	0.0124072
pcm_fftMag_spectralHarmonicity_sma_upleveltime75	-1.02008	0.326472	-3.12457	0.00178065	0.0124154
mfcc_sma_de[13]_maxSegLen	0.932605	0.298629	3.12295	0.00179046	0.0124701
pcm_fftMag_spectralKurtosis_sma_de_upleveltime25	0.891137	0.285417	3.12223	0.00179488	0.0124871
audSpec_Rfilt_sma[13]_meanRisingSlope	-1.05731	0.338894	-3.1199	0.00180915	0.0125725
mfcc_sma[9]_maxSegLen	0.963835	0.308977	3.11944	0.00181194	0.0125769
audspec_lengthL1norm_sma_linregc2	-1.13098	0.362592	-3.11915	0.00181376	0.0125769
jitterLocal_sma_de_iqr1-2	-1.04633	0.335543	-3.11831	0.00181893	0.0125989
audSpec_Rfilt_sma_de[9]_minSegLen	1.00836	0.323448	3.11753	0.00182376	0.0126185
mfcc_sma_de[4]_lpc3	-0.952712	0.305648	-3.11702	0.00182688	0.0126262
audspec_lengthL1norm_sma_de_pctlrange0-1	-1.26748	0.407014	-3.11411	0.00184502	0.0127377
audSpec_Rfilt_sma[11]_meanPeakDist	0.975417	0.313407	3.1123	0.00185633	0.0127849
pcm_fftMag_spectralFlux_sma_maxSegLen	1.11252	0.357488	3.11205	0.00185793	0.0127849
audspec_lengthL1norm_sma_meanRisingSlope	-1.26541	0.406534	-3.11268	0.00185398	0.0127849
pcm_fftMag_spectralSlope_sma_upleveltime75	1.12437	0.361897	3.10689	0.00189066	0.0129959
audSpec_Rfilt_sma_de[6]_meanRisingSlope	-1.01377	0.326582	-3.10419	0.00190799	0.0131008
pcm_fftMag_spectralRollOff75.0_sma_upleveltime25	-0.952413	0.306973	-3.10259	0.00191833	0.0131575
mfcc_sma_de[1]_kurtosis	1.20486	0.388418	3.10196	0.00192244	0.0131714
voicingFinalUnclipped_sma_de_upleveltime90	-0.95894	0.309427	-3.09908	0.00194124	0.0132788
mfcc_sma_de[2]_lpc0	1.26799	0.409216	3.09859	0.00194443	0.0132788
audSpec_Rfilt_sma[19]_meanPeakDist	0.960408	0.309944	3.09865	0.00194407	0.0132788
audSpec_Rfilt_sma[10]_peakDistStddev	0.960763	0.310282	3.09642	0.00195876	0.0133623
audSpec_Rfilt_sma[10]_meanRisingSlope	-1.02707	0.332139	-3.09231	0.00198608	0.0135341
jitterLocal_sma_de_quartile3	-1.00637	0.325759	-3.08931	0.00200623	0.0136567
mfcc_sma_de[3]_upleveltime75	-0.921071	0.298255	-3.0882	0.0020137	0.0136899
pcm_RMSenergy_sma_qregerrQ	-1.13296	0.366898	-3.08795	0.00201546	0.0136899
mfcc_sma_de[10]_segLenStddev	0.891234	0.288681	3.08727	0.00202006	0.0137065
audSpec_Rfilt_sma[11]_percentile1.0	1.08604	0.352068	3.08475	0.00203723	0.0138081
audspec_lengthL1norm_sma_flatness	1.06268	0.344731	3.08263	0.00205181	0.0138921
pcm_fftMag_spectralRollOff75.0_sma_stddev	-0.998735	0.324037	-3.08216	0.00205504	0.013899
mfcc_sma_de[8]_lpc0	1.21351	0.393907	3.08069	0.00206522	0.0139481
jitterLocal_sma_de_quartile1	1.03599	0.336307	3.08048	0.00206671	0.0139481
audSpec_Rfilt_sma[13]_rqmean	-1.05944	0.344228	-3.07772	0.00208592	0.0140327
pcm_fftMag_spectralRollOff90.0_sma_de_segLenStddev	0.967774	0.314431	3.07786	0.00208496	0.0140327
audSpec_Rfilt_sma_de[8]_percentile99.0	-1.11575	0.362502	-3.07791	0.0020846	0.0140327
audSpec_Rfilt_sma_de[2]_minSegLen	1.011	0.328815	3.07468	0.00210727	0.0141613
audSpec_Rfilt_sma_de[21]_lpgain	-0.996075	0.324293	-3.07153	0.00212964	0.0142965
mfcc_sma_de[1]_iqr2-3	-1.19236	0.388358	-3.07026	0.00213874	0.0143423
jitterDDP_sma_de_quartile3	-1.01586	0.331035	-3.06873	0.00214968	0.0144003
logHNR_sma_lpc2	1.09329	0.356509	3.06665	0.00216476	0.014478
audSpec_Rfilt_sma_de[12]_meanRisingSlope	-0.957805	0.312345	-3.06649	0.00216586	0.014478
mfcc_sma_de[11]_segLenStddev	0.859958	0.280611	3.06459	0.00217965	0.0144944
mfcc_sma[11]_segLenStddev	0.922168	0.300871	3.065	0.00217673	0.0144944
pcm_fftMag_spectralFlux_sma_iqr1-3	-1.30312	0.42522	-3.06458	0.00217978	0.0144944
audspec_lengthL1norm_sma_de_lpgain	-1.28677	0.41978	-3.06535	0.00217418	0.0144944
audSpec_Rfilt_sma[10]_risetime	0.922367	0.300969	3.06466	0.00217918	0.0144944
jitterDDP_sma_de_iqr2-3	-1.01491	0.331527	-3.06134	0.00220351	0.0146368
mfcc_sma[2]_iqr1-3	-1.062	0.347043	-3.06015	0.00221227	0.0146795
audSpec_Rfilt_sma[15]_stddev	-1.0507	0.343401	-3.05969	0.00221569	0.0146868
jitterDDP_sma_de_upleveltime90	-0.881754	0.288399	-3.05741	0.00223258	0.01473
mfcc_sma_de[12]_upleveltime25	0.841508	0.275251	3.05724	0.00223387	0.01473
jitterLocal_sma_de_iqr1-3	-1.01776	0.332867	-3.05756	0.00223148	0.01473
pcm_fftMag_spectralCentroid_sma_de_peakDistStddev	0.990322	0.323886	3.05762	0.00223099	0.01473
audSpec_Rfilt_sma_de[20]_maxSegLen	0.919929	0.300901	3.05724	0.00223382	0.01473
pcm_fftMag_spectralFlux_sma_iqr2-3	-1.29056	0.422204	-3.05673	0.00223762	0.0147394
audSpec_Rfilt_sma[14]_stddev	-1.06346	0.347946	-3.0564	0.00224015	0.0147407
audSpec_Rfilt_sma[6]_peakMeanAbs	-0.955117	0.31265	-3.05491	0.00225127	0.0147984
pcm_fftMag_spectralHarmonicity_sma_quartile3	-1.31231	0.430092	-3.05123	0.00227903	0.0149653
pcm_fftMag_psySharpness_sma_de_lpgain	-1.00024	0.327905	-3.05039	0.00228545	0.0149919
audSpec_Rfilt_sma[5]_stddev	-0.968593	0.317658	-3.04917	0.00229478	0.0150374
audSpec_Rfilt_sma_de[10]_quartile3	-1.02182	0.335303	-3.04747	0.00230779	0.0151032
audSpec_Rfilt_sma_de[9]_upleveltime90	-0.906102	0.297352	-3.04723	0.00230959	0.0151032
jitterLocal_sma_de_iqr2-3	-0.99987	0.328273	-3.04585	0.00232023	0.0151571
audSpec_Rfilt_sma[1]_upleveltime90	-0.918454	0.301827	-3.04298	0.00234246	0.015268
audspecRasta_lengthL1norm_sma_flatness	1.07697	0.353879	3.04334	0.00233967	0.015268
jitterDDP_sma_de_percentile99.0	-1.02889	0.338147	-3.04273	0.00234446	0.015268
mfcc_sma_de[13]_upleveltime90	-0.862274	0.283437	-3.04221	0.00234852	0.0152714
audSpec_Rfilt_sma_de[24]_meanSegLen	0.941927	0.309637	3.04204	0.00234982	0.0152714
mfcc_sma_de[3]_percentile1.0	1.11911	0.367963	3.04136	0.00235516	0.0152904
pcm_RMSenergy_sma_linregerrQ	-1.11597	0.367261	-3.03864	0.00237651	0.0154132
mfcc_sma[4]_leftctime	-0.882602	0.290494	-3.03828	0.00237934	0.0154157
pcm_fftMag_spectralSkewness_sma_de_meanSegLen	0.910701	0.299778	3.03792	0.00238219	0.0154183
pcm_fftMag_spectralRollOff75.0_sma_rqmean	-0.969859	0.319595	-3.03465	0.00240814	0.0155544
audSpec_Rfilt_sma[12]_rqmean	-1.05923	0.34903	-3.03479	0.00240699	0.0155544
pcm_RMSenergy_sma_de_quartile1	1.32083	0.435771	3.03102	0.00243732	0.0157268
pcm_fftMag_fband250-650_sma_de_stddevFallingSlope	-1.25763	0.415155	-3.0293	0.00245122	0.0158004
audspec_lengthL1norm_sma_meanFallingSlope	-1.22252	0.403628	-3.02882	0.00245512	0.0158094
audSpec_Rfilt_sma_de[10]_iqr2-3	-1.00161	0.330797	-3.02786	0.00246289	0.0158433
pcm_fftMag_spectralSkewness_sma_quartile1	0.942809	0.311629	3.02543	0.00248283	0.0159553
jitterDDP_sma_de_linregc1	-0.875024	0.289355	-3.02405	0.00249415	0.0160118
mfcc_sma[4]_qregerrQ	-0.971239	0.321208	-3.02371	0.00249695	0.0160134
audSpec_Rfilt_sma[8]_maxSegLen	0.954346	0.315754	3.02243	0.00250752	0.0160649
audSpec_Rfilt_sma_de[19]_upleveltime90	-0.934037	0.309094	-3.02185	0.00251232	0.0160793
audSpec_Rfilt_sma[12]_upleveltime90	-0.899173	0.297633	-3.02108	0.00251878	0.0161044
audSpec_Rfilt_sma[18]_meanPeakDist	0.896692	0.296958	3.01959	0.00253116	0.0161672
audSpec_Rfilt_sma_de[19]_leftctime	-1.08623	0.359795	-3.01901	0.002536	0.0161729
pcm_fftMag_spectralRollOff50.0_sma_peakDistStddev	0.920032	0.30476	3.01887	0.00253717	0.0161729
audSpec_Rfilt_sma[11]_stddev	-1.07411	0.355982	-3.01731	0.00255032	0.0162239
audSpec_Rfilt_sma_de[6]_stddevFallingSlope	-0.948175	0.314224	-3.01752	0.00254855	0.0162239
pcm_fftMag_spectralRollOff50.0_sma_iqr1-3	-0.912617	0.302802	-3.01391	0.00257903	0.0163571
pcm_fftMag_spectralRollOff50.0_sma_de_lpgain	-1.01566	0.336983	-3.01399	0.0025784	0.0163571
audSpec_Rfilt_sma[5]_pctlrange0-1	-0.949215	0.314911	-3.01424	0.00257627	0.0163571
audSpec_Rfilt_sma_de[17]_minSegLen	0.931257	0.30913	3.01251	0.002591	0.0164166
audSpec_Rfilt_sma[13]_stddev	-1.03715	0.344423	-3.01127	0.00260161	0.0164179
pcm_fftMag_spectralCentroid_sma_de_segLenStddev	0.93806	0.3115	3.01143	0.00260019	0.0164179
mfcc_sma[3]_peakDistStddev	1.06669	0.354216	3.0114	0.00260042	0.0164179
pcm_RMSenergy_sma_stddevFallingSlope	-1.25676	0.417251	-3.01199	0.0025954	0.0164179
pcm_fftMag_spectralHarmonicity_sma_stddevFallingSlope	-1.23337	0.409821	-3.00952	0.00261658	0.0164631
audSpec_Rfilt_sma_de[16]_lpc0	-1.02179	0.339503	-3.00967	0.00261532	0.0164631
mfcc_sma[6]_kurtosis	1.05555	0.350713	3.00972	0.00261488	0.0164631
mfcc_sma[5]_quartile3	-1.02785	0.341638	-3.00858	0.0026247	0.0164978
audSpec_Rfilt_sma[17]_maxSegLen	0.943157	0.313542	3.00807	0.00262914	0.0165092
pcm_fftMag_spectralRollOff90.0_sma_rqmean	-0.944798	0.314155	-3.00742	0.00263474	0.0165136
audSpec_Rfilt_sma[17]_upleveltime90	-0.939287	0.312327	-3.00738	0.00263507	0.0165136
pcm_fftMag_spectralSlope_sma_de_quartile1	1.30441	0.433843	3.00664	0.00264152	0.0165377
audSpec_Rfilt_sma[5]_percentile99.0	-0.947747	0.315678	-3.00226	0.00267983	0.0167609
audSpec_Rfilt_sma[19]_upleveltime75	-0.892334	0.297278	-3.00168	0.00268491	0.0167761
pcm_RMSenergy_sma_de_stddevRisingSlope	-1.24621	0.415216	-3.00134	0.0026879	0.0167782
pcm_RMSenergy_sma_pctlrange0-1	-1.26704	0.422385	-2.99972	0.00270232	0.0168349
mfcc_sma[7]_meanRisingSlope	-1.10515	0.368392	-2.99994	0.00270034	0.0168349
mfcc_sma[1]_iqr1-2	-1.0149	0.338412	-2.99901	0.00270857	0.0168572
audspec_lengthL1norm_sma_lpgain	-1.26219	0.42106	-2.99765	0.00272066	0.0169157
mfcc_sma_de[2]_lpc2	1.14877	0.383287	2.99716	0.00272505	0.0169264
audSpec_Rfilt_sma[8]_percentile99.0	-1.09023	0.363908	-2.99591	0.00273629	0.0169795
pcm_fftMag_spectralHarmonicity_sma_de_iqr1-3	-1.31258	0.43821	-2.99532	0.00274156	0.0169955
mfcc_sma_de[2]_meanRisingSlope	-1.02223	0.341379	-2.9944	0.00274985	0.0170302
pcm_fftMag_spectralRollOff25.0_sma_segLenStddev	0.890535	0.297522	2.99318	0.0027609	0.0170819
audSpec_Rfilt_sma_de[5]_rqmean	-0.966065	0.323093	-2.99005	0.00278927	0.0172237
mfcc_sma_de[3]_upleveltime90	-0.853922	0.285569	-2.99025	0.0027875	0.0172237
pcm_fftMag_spectralRollOff25.0_sma_peakDistStddev	0.91118	0.304797	2.98946	0.00279467	0.0172402
mfcc_sma_de[3]_iqr1-2	-1.22414	0.409538	-2.98907	0.00279829	0.0172441
audSpec_Rfilt_sma_de[5]_stddev	-0.965679	0.323099	-2.9888	0.00280076	0.0172441
audSpec_Rfilt_sma[7]_lpgain	-0.91515	0.306238	-2.98836	0.00280477	0.0172519
pcm_fftMag_spectralSlope_sma_meanRisingSlope	-1.22474	0.410135	-2.98619	0.00282475	0.0173579
pcm_fftMag_spectralRollOff25.0_sma_de_stddevFallingSlope	-1.2249	0.410397	-2.98467	0.00283885	0.0174107
pcm_RMSenergy_sma_de_meanSegLen	1.01442	0.339856	2.98486	0.00283706	0.0174107
pcm_fftMag_spectralRollOff90.0_sma_stddev	-0.975113	0.327054	-2.9815	0.00286836	0.0175746
audSpec_Rfilt_sma_de[12]_leftctime	-0.895509	0.300436	-2.9807	0.00287592	0.0176039
pcm_fftMag_spectralVariance_sma_upleveltime50	-0.878394	0.294784	-2.97979	0.00288444	0.0176389
pcm_fftMag_psySharpness_sma_lpgain	-0.981319	0.329425	-2.97888	0.00289303	0.0176573
pcm_fftMag_spectralHarmonicity_sma_meanFallingSlope	-1.21952	0.409354	-2.97912	0.00289073	0.0176573
audSpec_Rfilt_sma_de[4]_meanSegLen	0.941137	0.315978	2.97849	0.00289675	0.0176629
audSpec_Rfilt_sma_de[8]_upleveltime90	-0.890869	0.299473	-2.97479	0.00293185	0.0178597
pcm_fftMag_spectralFlux_sma_lpc0	0.932132	0.313711	2.97131	0.00296532	0.0180115
pcm_fftMag_fband1000-4000_sma_de_maxSegLen	0.946954	0.318638	2.97188	0.00295983	0.0180115
pcm_fftMag_spectralFlux_sma_de_pctlrange0-1	-1.24249	0.418122	-2.9716	0.00296255	0.0180115
mfcc_sma_de[2]_lpc3	-1.04692	0.352398	-2.97083	0.00296992	0.0180221
pcm_fftMag_fband1000-4000_sma_meanFallingSlope	-1.15518	0.389413	-2.96647	0.00301243	0.0182625
logHNR_sma_de_minPos	-0.83691	0.282314	-2.96446	0.00303214	0.0183292
pcm_fftMag_spectralHarmonicity_sma_de_stddevFallingSlope	-1.22895	0.414518	-2.96478	0.003029	0.0183292
pcm_RMSenergy_sma_de_iqr1-2	-1.2946	0.436698	-2.96452	0.00303154	0.0183292
pcm_fftMag_spectralSlope_sma_de_iqr1-2	-1.28089	0.432242	-2.96336	0.00304301	0.018373
pcm_fftMag_fband1000-4000_sma_de_quartile2	1.18501	0.399916	2.96314	0.00304519	0.018373
mfcc_sma[5]_meanFallingSlope	-1.17558	0.396912	-2.96181	0.00305836	0.0184348
pcm_fftMag_psySharpness_sma_de_quartile1	0.925763	0.31265	2.96102	0.00306625	0.0184647
audSpec_Rfilt_sma[7]_upleveltime90	-0.923009	0.311792	-2.96034	0.00307301	0.0184702
pcm_fftMag_spectralFlux_sma_de_percentile99.0	-1.23896	0.418497	-2.9605	0.0030714	0.0184702
pcm_fftMag_spectralHarmonicity_sma_upleveltime25	-1.05298	0.355795	-2.95952	0.0030812	0.0185018
mfcc_sma[2]_stddevFallingSlope	-0.966347	0.326572	-2.95907	0.00308573	0.0185114
pcm_fftMag_spectralHarmonicity_sma_risetime	0.943886	0.319033	2.95858	0.00309057	0.0185229
pcm_RMSenergy_sma_iqr2-3	-1.22394	0.413788	-2.95788	0.00309758	0.0185473
audSpec_Rfilt_sma_de[18]_upleveltime90	-0.854494	0.289041	-2.95631	0.00311347	0.018574
audSpec_Rfilt_sma[6]_stddevFallingSlope	-0.9389	0.317616	-2.95608	0.00311574	0.018574
pcm_fftMag_spectralVariance_sma_iqr1-3	-0.87907	0.297342	-2.95643	0.0031122	0.018574
pcm_fftMag_spectralRollOff75.0_sma_peakDistStddev	0.933044	0.315534	2.95703	0.00310619	0.018574
audSpec_Rfilt_sma[14]_qregc2	-0.840691	0.284403	-2.95598	0.00311674	0.018574
audSpec_Rfilt_sma_de[17]_iqr1-3	-1.13665	0.384695	-2.95468	0.00312989	0.0185823
pcm_fftMag_spectralSkewness_sma_de_segLenStddev	0.868481	0.29391	2.95492	0.00312753	0.0185823
audSpec_Rfilt_sma_de[17]_quartile1	1.11885	0.378648	2.95485	0.00312819	0.0185823
mfcc_sma[4]_linregerrQ	-0.949743	0.321376	-2.95524	0.00312428	0.0185823
audSpec_Rfilt_sma[20]_meanPeakDist	0.968297	0.32786	2.95338	0.00314311	0.0186432
audspec_lengthL1norm_sma_quartile3	-1.24141	0.420435	-2.95269	0.00315016	0.0186675
pcm_zcr_sma_stddevFallingSlope	-1.02779	0.348798	-2.94666	0.00321231	0.0190179
audspecRasta_lengthL1norm_sma_peakDistStddev	0.949895	0.322664	2.94391	0.00324091	0.0191693
audSpec_Rfilt_sma[19]_upleveltime90	-0.883879	0.3003	-2.94332	0.00324716	0.0191883
pcm_fftMag_spectralRollOff50.0_sma_lpgain	-0.993287	0.33751	-2.94299	0.00325063	0.0191908
audSpec_Rfilt_sma_de[10]_posamean	-0.993945	0.337817	-2.94226	0.0032583	0.0192066
audSpec_Rfilt_sma[10]_flatness	1.01567	0.345245	2.94187	0.00326241	0.0192066
pcm_fftMag_spectralFlux_sma_de_lpc0	0.926793	0.315011	2.9421	0.00325996	0.0192066
logHNR_sma_de_quartile3	-1.0716	0.364303	-2.9415	0.00326624	0.0192112
voicingFinalUnclipped_sma_upleveltime90	-1.19852	0.407634	-2.9402	0.00328004	0.0192745
audSpec_Rfilt_sma[11]_pctlrange0-1	-1.04822	0.356635	-2.9392	0.00329064	0.0193008
logHNR_sma_lpc3	-0.996812	0.339125	-2.93936	0.00328887	0.0193008
audSpec_Rfilt_sma[11]_percentile99.0	-1.04794	0.356576	-2.93891	0.00329371	0.0193009
voicingFinalUnclipped_sma_de_upleveltime75	-0.864778	0.294303	-2.93839	0.00329917	0.019315
pcm_fftMag_spectralVariance_sma_de_stddevFallingSlope	-1.14388	0.389347	-2.93794	0.00330396	0.0193251
pcm_fftMag_spectralSlope_sma_de_meanFallingSlope	-1.21336	0.413192	-2.93655	0.00331885	0.0193942
mfcc_sma[5]_upleveltime25	0.93553	0.318691	2.93554	0.00332969	0.0194396
audSpec_Rfilt_sma_de[7]_stddevRisingSlope	-1.00381	0.342078	-2.93445	0.00334144	0.0194722
audSpec_Rfilt_sma[18]_upleveltime75	-0.837974	0.285549	-2.93461	0.00333966	0.0194722
audSpec_Rfilt_sma[23]_upleveltime90	-0.910516	0.310326	-2.93406	0.00334557	0.0194783
pcm_fftMag_psySharpness_sma_de_upleveltime90	-0.890611	0.303701	-2.93253	0.00336217	0.019557
audSpec_Rfilt_sma[24]_peakDistStddev	0.954365	0.325655	2.9306	0.00338305	0.0196422
pcm_fftMag_spectralFlux_sma_percentile99.0	-1.24808	0.425879	-2.93061	0.00338297	0.0196422
pcm_fftMag_spectralCentroid_sma_de_lpgain	-0.944258	0.322265	-2.93006	0.00338894	0.0196583
audSpec_Rfilt_sma[19]_linregerrQ	-0.862981	0.294638	-2.92895	0.00340106	0.0197105
audSpec_Rfilt_sma[19]_qregerrQ	-0.86278	0.294637	-2.92829	0.00340837	0.0197167
audSpec_Rfilt_sma_de[17]_quartile3	-1.14584	0.391276	-2.92847	0.00340635	0.0197167
pcm_fftMag_spectralRollOff90.0_sma_percentile99.0	-1.05409	0.360067	-2.9275	0.00341701	0.0197486
audSpec_Rfilt_sma_de[11]_percentile99.0	-1.00515	0.343515	-2.92607	0.00343279	0.0198217
audSpec_Rfilt_sma[2]_upleveltime90	-0.896162	0.306354	-2.92525	0.00344183	0.0198376
pcm_fftMag_spectralRollOff50.0_sma_flatness	0.888663	0.303775	2.9254	0.0034401	0.0198376
pcm_fftMag_spectralKurtosis_sma_percentile1.0	0.991322	0.338965	2.92456	0.00344946	0.0198635
audSpec_Rfilt_sma[20]_upleveltime90	-0.906324	0.309961	-2.924	0.00345566	0.0198811
audSpec_Rfilt_sma[6]_peakMeanMeanDist	-0.913564	0.312728	-2.92127	0.00348605	0.0200377
audSpec_Rfilt_sma[12]_pctlrange0-1	-1.01428	0.347789	-2.91638	0.00354119	0.0203361
pcm_fftMag_spectralVariance_sma_linregerrQ	-0.852747	0.292531	-2.91507	0.00355612	0.0204033
audSpec_Rfilt_sma[10]_amean	-1.00299	0.344176	-2.91419	0.00356614	0.0204378
pcm_fftMag_spectralRollOff25.0_sma_meanPeakDist	0.875627	0.300492	2.91397	0.0035686	0.0204378
audSpec_Rfilt_sma[4]_iqr2-3	-1.00894	0.346357	-2.913	0.00357971	0.0204828
pcm_fftMag_spectralRollOff50.0_sma_de_posamean	-0.921958	0.31661	-2.91197	0.00359155	0.020532
audSpec_Rfilt_sma_de[15]_rqmean	-0.997191	0.342614	-2.91054	0.00360807	0.020597
audSpec_Rfilt_sma[18]_risetime	1.00969	0.346986	2.90987	0.00361574	0.020597
audSpec_Rfilt_sma_de[15]_stddev	-0.997013	0.342592	-2.9102	0.00361197	0.020597
mfcc_sma_de[2]_lpc1	-1.18058	0.40575	-2.90962	0.00361868	0.020597
pcm_fftMag_spectralVariance_sma_qregerrQ	-0.852644	0.293048	-2.90957	0.00361924	0.020597
audSpec_Rfilt_sma_de[13]_rqmean	-0.999551	0.343591	-2.90913	0.00362438	0.0206077
audSpec_Rfilt_sma_de[13]_stddev	-0.999406	0.3436	-2.90863	0.00363019	0.0206222
pcm_fftMag_spectralCentroid_sma_de_stddevFallingSlope	-1.09512	0.376634	-2.90766	0.00364143	0.0206304
audSpec_Rfilt_sma_de[6]_flatness	0.918202	0.315754	2.90797	0.00363783	0.0206304
audSpec_Rfilt_sma[25]_maxSegLen	0.881879	0.303288	2.90773	0.00364063	0.0206304
pcm_fftMag_spectralSlope_sma_stddevRisingSlope	-1.19102	0.409816	-2.90622	0.00365819	0.0207068
audSpec_Rfilt_sma_de[14]_maxSegLen	0.854653	0.29414	2.9056	0.00366555	0.0207299
pcm_RMSenergy_sma_stddev	-1.22562	0.421953	-2.90464	0.00367681	0.020775
pcm_fftMag_psySharpness_sma_de_posamean	-0.944079	0.325125	-2.90374	0.00368731	0.0207971
pcm_fftMag_fband250-650_sma_de_risetime	-1.02995	0.354687	-2.90383	0.00368628	0.0207971
mfcc_sma[11]_upleveltime90	-0.845492	0.291287	-2.9026	0.00370074	0.0208542
pcm_fftMag_spectralFlux_sma_de_percentile1.0	1.21777	0.419681	2.90167	0.00371184	0.0208795
audspecRasta_lengthL1norm_sma_meanRisingSlope	-0.962191	0.331591	-2.90174	0.00371094	0.0208795
pcm_fftMag_spectralSlope_sma_iqr1-3	-1.23319	0.425107	-2.9009	0.00372095	0.0209117
audSpec_Rfilt_sma[9]_leftctime	-0.996423	0.34352	-2.90063	0.00372419	0.0209117
pcm_RMSenergy_sma_de_lpgain	-1.24025	0.42798	-2.89792	0.00375652	0.0210224
audSpec_Rfilt_sma[0]_maxSegLen	0.928239	0.320285	2.89817	0.00375352	0.0210224
pcm_fftMag_spectralHarmonicity_sma_peakDistStddev	1.0459	0.360818	2.89868	0.00374731	0.0210224
pcm_zcr_sma_stddev	-0.935704	0.322895	-2.89786	0.00375721	0.0210224
pcm_fftMag_spectralCentroid_sma_de_quartile1	0.910631	0.314703	2.89362	0.00380829	0.0212143
audspec_lengthL1norm_sma_de_peakMeanMeanDist	-1.20307	0.415749	-2.89374	0.00380684	0.0212143
pcm_fftMag_spectralSlope_sma_leftctime	1.0189	0.351998	2.89461	0.00379626	0.0212143
audspec_lengthL1norm_sma_de_peakMeanAbs	-1.20307	0.415749	-2.89374	0.00380684	0.0212143
mfcc_sma[2]_lpc1	-1.18313	0.408795	-2.89418	0.0038015	0.0212143
audSpec_Rfilt_sma[9]_pctlrange0-1	-1.02609	0.354658	-2.89319	0.00381346	0.0212243
audSpec_Rfilt_sma[17]_quartile3	-1.07458	0.371548	-2.89218	0.00382582	0.0212744
pcm_fftMag_spectralFlux_sma_de_posamean	-1.22951	0.42524	-2.89134	0.00383598	0.0213035
pcm_fftMag_spectralRollOff25.0_sma_de_maxSegLen	0.891825	0.308462	2.89119	0.0038378	0.0213035
audSpec_Rfilt_sma[12]_percentile99.0	-1.00664	0.348274	-2.89036	0.00384803	0.0213415
audSpec_Rfilt_sma_de[5]_risetime	-0.974251	0.337188	-2.88934	0.00386053	0.0213921
pcm_fftMag_spectralKurtosis_sma_de_meanSegLen	0.898937	0.311168	2.88891	0.0038658	0.0214025
pcm_fftMag_spectralRollOff75.0_sma_iqr1-3	-0.860507	0.298088	-2.88675	0.00389238	0.0215097
audSpec_Rfilt_sma[8]_meanPeakDist	0.930024	0.322195	2.88652	0.00389522	0.0215097
audspec_lengthL1norm_sma_qregc3	-1.02644	0.355599	-2.88651	0.00389538	0.0215097
audSpec_Rfilt_sma_de[5]_percentile99.0	-0.923388	0.32024	-2.88343	0.00393374	0.0217026
audSpec_Rfilt_sma_de[15]_risetime	-1.02476	0.355527	-2.88236	0.00394705	0.0217384
logHNR_sma_de_iqr2-3	-1.05021	0.364357	-2.88236	0.00394712	0.0217384
audspec_lengthL1norm_sma_de_risetime	-1.11801	0.388033	-2.88123	0.0039613	0.0217975
pcm_fftMag_spectralHarmonicity_sma_de_iqr1-2	-1.2663	0.439589	-2.88065	0.0039686	0.0218186
audSpec_Rfilt_sma[12]_stddev	-1.00425	0.348772	-2.8794	0.00398427	0.0218858
audSpec_Rfilt_sma_de[17]_lpgain	-0.938916	0.326212	-2.87824	0.00399904	0.0219478
audSpec_Rfilt_sma[14]_qregc1	0.805333	0.279872	2.87751	0.00400831	0.0219796
mfcc_sma[2]_peakDistStddev	0.94071	0.327041	2.87643	0.00402205	0.0219976
audSpec_Rfilt_sma[14]_pctlrange0-1	-1.00214	0.348358	-2.87674	0.00401801	0.0219976
pcm_fftMag_fband1000-4000_sma_de_upleveltime25	0.899744	0.31278	2.8766	0.00401987	0.0219976
pcm_fftMag_spectralHarmonicity_sma_de_quartile1	1.26153	0.439409	2.87098	0.00409206	0.0223612
pcm_fftMag_psySharpness_sma_de_iqr2-3	-0.881011	0.307041	-2.86936	0.00411298	0.0224561
mfcc_sma[8]_segLenStddev	0.862656	0.300873	2.86718	0.00414152	0.0225924
audspec_lengthL1norm_sma_de_segLenStddev	0.91569	0.319551	2.86555	0.0041628	0.0226889
pcm_RMSenergy_sma_meanFallingSlope	-1.19167	0.416395	-2.86188	0.00421133	0.0229336
mfcc_sma_de[2]_skewness	0.889851	0.311087	2.86046	0.00423026	0.0230168
audSpec_Rfilt_sma_de[19]_flatness	-1.05795	0.37001	-2.85925	0.00424647	0.0230734
audSpec_Rfilt_sma_de[8]_pctlrange0-1	-1.03999	0.363741	-2.85914	0.00424796	0.0230734
mfcc_sma[2]_lpc0	1.16925	0.409099	2.8581	0.00426187	0.0231291
audSpec_Rfilt_sma_de[0]_minSegLen	0.901307	0.315404	2.85763	0.00426817	0.0231434
pcm_RMSenergy_sma_stddevRisingSlope	-1.19771	0.419364	-2.85601	0.00429002	0.0232419
audSpec_Rfilt_sma_de[6]_quartile3	-1.00127	0.350672	-2.85531	0.00429954	0.0232735
mfcc_sma_de[8]_lpc1	-1.12146	0.392855	-2.85463	0.00430867	0.023303
pcm_fftMag_spectralHarmonicity_sma_de_percentile1.0	1.21192	0.424679	2.85372	0.00432106	0.02335
pcm_fftMag_psySharpness_sma_de_peakDistStddev	0.924616	0.324163	2.85232	0.00434015	0.0234331
audSpec_Rfilt_sma_de[4]_risetime	-0.984294	0.345352	-2.85012	0.00437031	0.0235758
audSpec_Rfilt_sma[15]_maxSegLen	0.850528	0.298694	2.84749	0.00440661	0.0237513
pcm_fftMag_spectralSlope_sma_iqr1-2	-1.20385	0.422921	-2.8465	0.00442022	0.0238044
audSpec_Rfilt_sma_de[10]_leftctime	-0.853986	0.300095	-2.84572	0.00443114	0.0238429
pcm_fftMag_psySharpness_sma_peakDistStddev	0.897066	0.315419	2.84405	0.00445447	0.023931
audSpec_Rfilt_sma_de[14]_meanRisingSlope	-0.927859	0.326329	-2.84332	0.0044646	0.023931
pcm_fftMag_spectralRollOff75.0_sma_de_posamean	-0.911602	0.320626	-2.84319	0.00446646	0.023931
audSpec_Rfilt_sma[8]_qregerrQ	-0.886282	0.311699	-2.84339	0.00446366	0.023931
pcm_fftMag_spectralSlope_sma_de_iqr1-3	-1.23086	0.432895	-2.84332	0.00446461	0.023931
audSpec_Rfilt_sma[8]_linregerrQ	-0.886182	0.311747	-2.84263	0.00447428	0.0239526
mfcc_sma_de[3]_meanRisingSlope	-1.10454	0.388632	-2.84212	0.00448143	0.0239706
audSpec_Rfilt_sma_de[6]_stddevRisingSlope	-0.902262	0.31763	-2.84061	0.00450273	0.0240641
audspecRasta_lengthL1norm_sma_rqmean	-1.00544	0.354311	-2.83775	0.00454331	0.0242605
audSpec_Rfilt_sma_de[12]_percentile99.0	-0.962082	0.339079	-2.83734	0.0045491	0.0242708
pcm_fftMag_spectralFlux_sma_de_stddev	-1.20451	0.42478	-2.83562	0.00457373	0.0243611
pcm_fftMag_spectralFlux_sma_de_rqmean	-1.20451	0.42478	-2.83562	0.00457373	0.0243611
pcm_fftMag_spectralRollOff50.0_sma_de_stddevFallingSlope	-1.12049	0.395315	-2.83442	0.00459083	0.0244229
pcm_fftMag_spectralVariance_sma_stddevFallingSlope	-1.02939	0.363195	-2.83427	0.00459306	0.0244229
pcm_fftMag_fband1000-4000_sma_de_meanSegLen	0.913712	0.322452	2.83364	0.00460214	0.0244506
pcm_fftMag_spectralHarmonicity_sma_de_stddev	-1.21083	0.427405	-2.83298	0.00461163	0.0244598
pcm_fftMag_spectralHarmonicity_sma_de_rqmean	-1.21083	0.427405	-2.83298	0.00461163	0.0244598
pcm_fftMag_psySharpness_sma_de_iqr1-3	-0.873034	0.308507	-2.82987	0.00465666	0.024678
mfcc_sma_de[8]_lpc2	1.04999	0.371111	2.82933	0.00466455	0.0246957
pcm_fftMag_spectralFlux_sma_leftctime	-0.875503	0.309463	-2.82911	0.00466784	0.0246957
audspec_lengthL1norm_sma_rqmean	-1.19254	0.421636	-2.82837	0.00467856	0.0247317
pcm_fftMag_spectralHarmonicity_sma_quartile2	-1.22739	0.434271	-2.82633	0.00470843	0.0248481
pcm_fftMag_spectralRollOff75.0_sma_meanPeakDist	0.907893	0.321223	2.82636	0.00470797	0.0248481
pcm_fftMag_fband250-650_sma_de_segLenStddev	0.905491	0.320462	2.82558	0.00471955	0.024886
shimmerLocal_sma_de_quartile2	1.00063	0.354198	2.82505	0.00472726	0.0249058
mfcc_sma_de[3]_lpgain	-1.03456	0.3664	-2.82359	0.0047489	0.024999
audSpec_Rfilt_sma_de[5]_percentile1.0	0.915519	0.324329	2.82281	0.00476051	0.0250392
pcm_fftMag_spectralRollOff90.0_sma_iqr2-3	-0.861854	0.305379	-2.82224	0.00476892	0.0250626
pcm_fftMag_spectralVariance_sma_percentile99.0	-1.10427	0.391358	-2.82165	0.00477774	0.025074
pcm_fftMag_spectralRollOff50.0_sma_meanPeakDist	0.858356	0.304213	2.82156	0.00477903	0.025074
audSpec_Rfilt_sma_de[11]_meanRisingSlope	-0.914269	0.324291	-2.81928	0.00481311	0.0252055
pcm_zcr_sma_de_upleveltime90	-0.825418	0.292743	-2.8196	0.00480832	0.0252055
jitterDDP_sma_maxPos	-0.814202	0.288818	-2.81909	0.00481606	0.0252055
jitterDDP_sma_de_upleveltime75	-0.783221	0.277961	-2.81774	0.0048363	0.0252905
pcm_fftMag_spectralHarmonicity_sma_rqmean	-1.20038	0.426074	-2.81731	0.00484273	0.0253032
audSpec_Rfilt_sma_de[15]_percentile99.0	-0.956577	0.339629	-2.81653	0.00485449	0.0253436
voicingFinalUnclipped_sma_iqr1-3	-1.09921	0.390346	-2.81598	0.00486283	0.0253662
audSpec_Rfilt_sma_de[9]_percentile99.0	-0.97659	0.346858	-2.81553	0.00486962	0.0253807
audSpec_Rfilt_sma_de[9]_rqmean	-0.976301	0.346834	-2.81489	0.00487936	0.0253896
audspec_lengthL1norm_sma_stddevFallingSlope	-1.13113	0.401814	-2.81506	0.00487681	0.0253896
audSpec_Rfilt_sma_de[9]_stddev	-0.975555	0.346834	-2.81274	0.0049121	0.0254969
audSpec_Rfilt_sma[18]_linregerrQ	-0.795569	0.282836	-2.81283	0.00491079	0.0254969
jitterDDP_sma_de_qregc2	-0.799959	0.284364	-2.81315	0.00490586	0.0254969
audSpec_Rfilt_sma[18]_qregerrQ	-0.79538	0.282829	-2.81223	0.00491997	0.0255168
audSpec_Rfilt_sma[11]_segLenStddev	0.82793	0.294446	2.81182	0.00492622	0.0255282
mfcc_sma[6]_flatness	0.889101	0.316232	2.81154	0.00493042	0.0255291
pcm_fftMag_spectralRollOff75.0_sma_de_segLenStddev	0.900054	0.320183	2.81106	0.00493792	0.025547
audSpec_Rfilt_sma[4]_quartile3	-0.977064	0.347689	-2.81017	0.00495158	0.0255846
audSpec_Rfilt_sma_de[6]_meanFallingSlope	-0.890094	0.316753	-2.81005	0.0049533	0.0255846
mfcc_sma_de[3]_iqr1-3	-1.15292	0.410404	-2.80924	0.0049659	0.0256288
pcm_fftMag_spectralFlux_sma_de_iqr1-3	-1.21618	0.43315	-2.80775	0.0049889	0.0257265
audSpec_Rfilt_sma[9]_qregerrQ	-0.873778	0.311389	-2.80607	0.00501504	0.0258132
jitterLocal_sma_de_linregc1	-0.880921	0.313922	-2.80618	0.00501331	0.0258132
pcm_fftMag_spectralRollOff75.0_sma_de_lpgain	-0.942197	0.335794	-2.80588	0.00501798	0.0258132
mfcc_sma_de[1]_posamean	-0.950471	0.339101	-2.80291	0.00506433	0.0260093
pcm_fftMag_spectralVariance_sma_de_percentile1.0	1.12659	0.401909	2.80311	0.00506127	0.0260093
audSpec_Rfilt_sma[10]_upleveltime50	-0.85032	0.303512	-2.8016	0.00508496	0.0260728
audSpec_Rfilt_sma_de[23]_lpc1	0.935806	0.333997	2.80184	0.00508123	0.0260728
audSpec_Rfilt_sma[9]_linregerrQ	-0.872318	0.311405	-2.80123	0.0050908	0.0260815
audspec_lengthL1norm_sma_de_stddevFallingSlope	-1.16682	0.416638	-2.80055	0.00510155	0.0260846
audSpec_Rfilt_sma_de[16]_posamean	-0.970577	0.346571	-2.80051	0.00510214	0.0260846
audSpec_Rfilt_sma_de[5]_pctlrange0-1	-0.901605	0.321955	-2.80041	0.00510378	0.0260846
pcm_fftMag_spectralHarmonicity_sma_stddev	-1.19327	0.42622	-2.79964	0.00511589	0.0261254
pcm_fftMag_spectralVariance_sma_pctlrange0-1	-1.09838	0.392477	-2.79858	0.00513281	0.0261906
pcm_fftMag_spectralHarmonicity_sma_de_stddevRisingSlope	-1.17463	0.419819	-2.79795	0.00514283	0.0261994
pcm_fftMag_spectralRollOff75.0_sma_de_percentile1.0	0.999483	0.357211	2.79802	0.00514172	0.0261994
audSpec_Rfilt_sma_de[19]_iqr2-3	-1.09484	0.391456	-2.79683	0.00516068	0.0262407
pcm_fftMag_spectralCentroid_sma_lpgain	-0.903591	0.32307	-2.79689	0.00515969	0.0262407
audSpec_Rfilt_sma[4]_quartile1	0.967859	0.346094	2.79652	0.00516561	0.0262407
audSpec_Rfilt_sma[3]_iqr2-3	-0.995347	0.356005	-2.79588	0.00517586	0.0262407
pcm_fftMag_spectralSlope_sma_de_maxSegLen	0.972699	0.347869	2.79616	0.00517138	0.0262407
pcm_fftMag_spectralFlux_sma_stddevFallingSlope	-1.1789	0.421618	-2.79613	0.00517179	0.0262407
pcm_fftMag_spectralSlope_sma_de_lpgain	-1.20634	0.431531	-2.79549	0.00518215	0.0262515
jitterDDP_sma_de_qregc1	0.794357	0.284187	2.79519	0.00518696	0.0262548
pcm_fftMag_spectralVariance_sma_upleveltime25	-0.817309	0.29246	-2.7946	0.00519644	0.0262817
mfcc_sma[6]_percentile99.0	-0.970526	0.347516	-2.79275	0.00522613	0.0264108
audSpec_Rfilt_sma_de[14]_percentile99.0	-0.95154	0.340889	-2.79135	0.00524888	0.0264834
pcm_fftMag_spectralVariance_sma_amean	-0.866953	0.310579	-2.79141	0.00524791	0.0264834
audSpec_Rfilt_sma[14]_percentile99.0	-0.975579	0.349575	-2.79076	0.00525848	0.0264976
pcm_fftMag_spectralHarmonicity_sma_pctlrange0-1	-1.18423	0.424356	-2.79066	0.00526009	0.0264976
audSpec_Rfilt_sma[16]_maxSegLen	0.863701	0.309652	2.78926	0.00528283	0.026591
audSpec_Rfilt_sma_de[15]_maxSegLen	0.80606	0.289132	2.78786	0.00530582	0.0266817
pcm_fftMag_psySharpness_sma_stddev	-0.907385	0.325503	-2.78764	0.00530931	0.0266817
audspec_lengthL1norm_sma_upleveltime90	-0.854563	0.306596	-2.78726	0.00531555	0.0266918
audSpec_Rfilt_sma[8]_stddevFallingSlope	-0.943356	0.338539	-2.78656	0.00532714	0.0267288
audSpec_Rfilt_sma_de[23]_lpc0	-0.933407	0.335031	-2.78603	0.00533578	0.0267509
pcm_fftMag_spectralRollOff50.0_sma_stddev	-0.893865	0.320931	-2.78522	0.00534909	0.026785
pcm_fftMag_spectralSlope_sma_de_upleveltime90	-0.866199	0.311011	-2.7851	0.00535105	0.026785
mfcc_sma[8]_lpc1	-1.08146	0.388535	-2.78343	0.00537868	0.0269019
audSpec_Rfilt_sma_de[20]_quartile2	1.06274	0.381982	2.78217	0.00539962	0.026917
pcm_fftMag_fband1000-4000_sma_de_meanRisingSlope	-1.05703	0.379903	-2.78237	0.00539627	0.026917
audspec_lengthL1norm_sma_de_peakDistStddev	0.990627	0.356026	2.78245	0.00539494	0.026917
pcm_zcr_sma_de_stddevFallingSlope	-1.04266	0.374794	-2.78197	0.005403	0.026917
pcm_fftMag_psySharpness_sma_iqr1-3	-0.835673	0.30034	-2.78243	0.00539543	0.026917
pcm_RMSenergy_sma_quartile3	-1.18549	0.426279	-2.78103	0.00541867	0.0269548
pcm_fftMag_spectralRollOff50.0_sma_de_peakDistStddev	0.870459	0.313002	2.781	0.00541912	0.0269548
F0final_sma_de_kurtosis	0.814279	0.292949	2.7796	0.00544262	0.0270504
pcm_fftMag_spectralHarmonicity_sma_percentile99.0	-1.17925	0.424387	-2.77871	0.00545753	0.0271032
pcm_fftMag_spectralFlux_sma_de_meanRisingSlope	-1.16725	0.420243	-2.77755	0.00547708	0.0271789
mfcc_sma[3]_lpgain	-1.02729	0.370062	-2.77599	0.00550333	0.0272877
pcm_fftMag_spectralSlope_sma_quartile1	1.17905	0.425023	2.77409	0.00553562	0.0274263
mfcc_sma[7]_upleveltime75	-0.800488	0.288716	-2.77258	0.0055614	0.0275324
audspec_lengthL1norm_sma_de_meanRisingSlope	-1.11551	0.40252	-2.77131	0.00558316	0.0275753
audSpec_Rfilt_sma[3]_quartile3	-0.994874	0.358933	-2.77176	0.00557549	0.0275753
audSpec_Rfilt_sma_de[22]_iqr2-3	-1.11147	0.401055	-2.77137	0.00558211	0.0275753
audSpec_Rfilt_sma[0]_upleveltime90	-0.815472	0.294429	-2.76967	0.00561134	0.0276929
jitterLocal_sma_quartile1	0.903534	0.326288	2.76913	0.00562057	0.0277167
pcm_fftMag_spectralCentroid_sma_iqr1-3	-0.838256	0.302749	-2.76881	0.00562606	0.0277222
audSpec_Rfilt_sma_de[12]_upleveltime90	-0.828175	0.299319	-2.76686	0.00565987	0.027802
audSpec_Rfilt_sma_de[6]_skewness	-0.838623	0.30307	-2.76709	0.00565594	0.027802
pcm_fftMag_spectralFlux_sma_de_quartile1	1.19826	0.43298	2.76747	0.0056493	0.027802
audspec_lengthL1norm_sma_peakMeanAbs	-1.16357	0.420511	-2.76704	0.00565676	0.027802
jitterLocal_sma_de_qregc1	0.869954	0.314549	2.76572	0.0056797	0.0278777
audSpec_Rfilt_sma[9]_percentile99.0	-0.983804	0.355829	-2.76482	0.00569542	0.0279332
jitterDDP_sma_quartile1	0.8957	0.324065	2.76395	0.00571069	0.0279864
pcm_fftMag_spectralCentroid_sma_de_iqr2-3	-0.847481	0.306781	-2.7625	0.00573613	0.0280893
pcm_fftMag_spectralVariance_sma_quartile3	-0.829068	0.300191	-2.76181	0.00574825	0.028105
audSpec_Rfilt_sma[5]_leftctime	-0.930825	0.337026	-2.76188	0.00574704	0.028105
audSpec_Rfilt_sma_de[23]_lpc2	-0.920837	0.333579	-2.76047	0.00577177	0.0281982
mfcc_sma_de[5]_quartile1	1.07967	0.3912	2.75989	0.00578216	0.0282053
audSpec_Rfilt_sma_de[14]_stddev	-0.960529	0.348004	-2.76011	0.00577822	0.0282053
pcm_fftMag_spectralRollOff75.0_sma_lpgain	-0.923592	0.334838	-2.75832	0.00580987	0.0283186
audSpec_Rfilt_sma_de[14]_rqmean	-0.959509	0.34801	-2.75713	0.0058311	0.0283897
pcm_fftMag_spectralFlux_sma_meanFallingSlope	-1.15978	0.420682	-2.75691	0.00583511	0.0283897
audSpec_Rfilt_sma_de[13]_percentile99.0	-0.943255	0.342162	-2.75675	0.00583793	0.0283897
pcm_zcr_sma_rqmean	-0.868629	0.315151	-2.75623	0.0058471	0.0284124
pcm_fftMag_fband250-650_sma_upleveltime50	-0.962869	0.349433	-2.75552	0.00585988	0.0284526
mfcc_sma[8]_rqmean	-0.832444	0.302229	-2.75435	0.0058809	0.0285327
pcm_zcr_sma_iqr1-3	-0.835863	0.303558	-2.75355	0.0058952	0.0285802
audspec_lengthL1norm_sma_peakMeanMeanDist	-1.14277	0.415141	-2.75272	0.0059102	0.028609
pcm_fftMag_spectralSlope_sma_de_stddevFallingSlope	-1.1439	0.415533	-2.75285	0.00590792	0.028609
pcm_fftMag_spectralEntropy_sma_de_upleveltime75	-0.805648	0.292722	-2.75227	0.00591842	0.0286269
mfcc_sma_de[3]_lpc3	-0.902579	0.327982	-2.75191	0.00592481	0.0286358
mfcc_sma[10]_kurtosis	0.888073	0.322858	2.75066	0.00594746	0.0287226
audSpec_Rfilt_sma_de[16]_maxSegLen	0.835864	0.303904	2.75042	0.00595186	0.0287226
pcm_RMSenergy_sma_rqmean	-1.1666	0.424236	-2.74988	0.00596172	0.0287482
pcm_fftMag_spectralCentroid_sma_de_iqr1-3	-0.852452	0.310119	-2.74879	0.00598155	0.0288218
pcm_fftMag_spectralSlope_sma_lpgain	-1.18655	0.431747	-2.74825	0.00599148	0.0288477
audspec_lengthL1norm_sma_meanPeakDist	1.00175	0.364661	2.74706	0.00601319	0.028885
pcm_fftMag_spectralCentroid_sma_peakDistStddev	0.875129	0.318546	2.74726	0.00600946	0.028885
audSpec_Rfilt_sma_de[11]_stddev	-0.95447	0.347481	-2.74683	0.00601751	0.028885
audSpec_Rfilt_sma_de[11]_rqmean	-0.954445	0.347462	-2.7469	0.00601614	0.028885
audSpec_Rfilt_sma[17]_iqr1-3	-1.01014	0.367793	-2.74651	0.00602336	0.0288911
pcm_zcr_sma_flatness	0.917867	0.334274	2.74586	0.00603534	0.0288962
audSpec_Rfilt_sma_de[21]_quartile2	1.07703	0.392326	2.74525	0.0060464	0.0288962
pcm_fftMag_spectralFlux_sma_de_iqr2-3	-1.19561	0.435574	-2.7449	0.00605289	0.0288962
pcm_fftMag_spectralHarmonicity_sma_upleveltime90	-0.874111	0.31846	-2.74481	0.00605466	0.0288962
pcm_fftMag_spectralSlope_sma_de_stddev	-1.17198	0.426949	-2.74501	0.00605097	0.0288962
pcm_fftMag_spectralSlope_sma_de_rqmean	-1.17198	0.426949	-2.74501	0.00605097	0.0288962
audSpec_Rfilt_sma[4]_amean	-0.914998	0.333368	-2.74471	0.00605645	0.0288962
logHNR_sma_de_iqr1-3	-1.00492	0.36622	-2.74403	0.00606896	0.0289341
audSpec_Rfilt_sma[10]_rqmean	-0.955732	0.348532	-2.74217	0.00610356	0.0290771
voicingFinalUnclipped_sma_de_stddev	-0.768797	0.280529	-2.74052	0.00613415	0.0291417
voicingFinalUnclipped_sma_de_rqmean	-0.768828	0.280525	-2.74068	0.00613125	0.0291417
audSpec_Rfilt_sma[24]_upleveltime75	-0.836588	0.305261	-2.74057	0.00613335	0.0291417
pcm_fftMag_spectralVariance_sma_de_maxSegLen	0.799387	0.2917	2.74045	0.00613557	0.0291417
audSpec_Rfilt_sma[3]_iqr1-3	-0.974823	0.355955	-2.73861	0.00616995	0.0292609
mfcc_sma[8]_quartile1	0.818003	0.298668	2.73884	0.00616558	0.0292609
pcm_fftMag_spectralEntropy_sma_meanRisingSlope	-0.896891	0.327648	-2.73737	0.00619335	0.0293499
pcm_fftMag_spectralCentroid_sma_upleveltime90	-0.814638	0.297642	-2.73697	0.00620078	0.0293631
pcm_fftMag_spectralSlope_sma_rqmean	-1.16817	0.427007	-2.73571	0.0062246	0.0294538
audSpec_Rfilt_sma[13]_pctlrange0-1	-0.939954	0.343723	-2.73463	0.0062451	0.0295287
audspecRasta_lengthL1norm_sma_de_peakDistStddev	0.871237	0.318643	2.73422	0.00625292	0.0295435
pcm_zcr_sma_de_rqmean	-0.930136	0.340305	-2.73324	0.00627138	0.0295865
pcm_zcr_sma_de_stddev	-0.930136	0.340305	-2.73324	0.00627138	0.0295865
pcm_fftMag_spectralSlope_sma_stddev	-1.16748	0.427261	-2.73248	0.00628595	0.0296331
audspecRasta_lengthL1norm_sma_leftctime	-0.926137	0.339056	-2.73152	0.00630432	0.0296975
pcm_fftMag_spectralSlope_sma_de_meanSegLen	0.939886	0.344245	2.73028	0.00632807	0.0297872
audSpec_Rfilt_sma[4]_iqr1-3	-0.947441	0.347327	-2.72781	0.00637564	0.0299888
pcm_fftMag_psySharpness_sma_de_iqr1-2	-0.846766	0.310476	-2.72732	0.00638517	0.0300113
audSpec_Rfilt_sma[17]_iqr1-2	-1.02345	0.375403	-2.72627	0.00640537	0.0300417
mfcc_sma[8]_stddev	-1.01471	0.372202	-2.72625	0.00640592	0.0300417
pcm_fftMag_spectralRollOff90.0_sma_pctlrange0-1	-0.983548	0.360738	-2.72649	0.00640127	0.0300417
pcm_fftMag_spectralCentroid_sma_de_upleveltime90	-0.838252	0.307563	-2.72546	0.0064211	0.0300906
pcm_RMSenergy_sma_de_meanRisingSlope	-1.13622	0.416976	-2.7249	0.00643214	0.03012
pcm_fftMag_spectralHarmonicity_sma_amean	-1.16686	0.4286	-2.7225	0.00647895	0.0303167
pcm_fftMag_spectralHarmonicity_sma_de_posamean	-1.16786	0.429202	-2.72101	0.00650826	0.0304313
audSpec_Rfilt_sma_de[6]_peakMeanMeanDist	-0.861071	0.316626	-2.71952	0.00653767	0.0305011
audSpec_Rfilt_sma_de[11]_pctlrange0-1	-0.943471	0.346917	-2.71959	0.00653634	0.0305011
audSpec_Rfilt_sma_de[6]_peakMeanAbs	-0.861071	0.316626	-2.71952	0.00653767	0.0305011
pcm_fftMag_fband250-650_sma_meanSegLen	0.960031	0.35347	2.71602	0.00660725	0.030803
audSpec_Rfilt_sma[10]_meanPeakDist	0.847519	0.312096	2.71557	0.00661621	0.030822
audSpec_Rfilt_sma[4]_flatness	0.905176	0.333398	2.715	0.00662754	0.0308403
audSpec_Rfilt_sma_de[14]_upleveltime75	-0.778507	0.286755	-2.71488	0.00662991	0.0308403
pcm_RMSenergy_sma_de_upleveltime75	-0.926552	0.341465	-2.71346	0.00665836	0.0309499
audSpec_Rfilt_sma[13]_percentile99.0	-0.933704	0.344165	-2.71296	0.00666857	0.0309745
pcm_fftMag_spectralEntropy_sma_percentile99.0	-0.832365	0.30689	-2.71226	0.00668266	0.0309944
pcm_fftMag_spectralCentroid_sma_de_posamean	-0.874195	0.322302	-2.71235	0.0066808	0.0309944
audSpec_Rfilt_sma_de[20]_upleveltime90	-0.79059	0.291521	-2.71195	0.00668884	0.0310003
mfcc_sma[2]_segLenStddev	0.778018	0.286936	2.71147	0.00669862	0.0310229
pcm_RMSenergy_sma_de_posamean	-1.1605	0.428047	-2.71116	0.00670483	0.0310289
audSpec_Rfilt_sma[7]_stddevFallingSlope	-0.912098	0.336588	-2.70984	0.00673166	0.0311302
pcm_fftMag_spectralHarmonicity_sma_de_pctlrange0-1	-1.15647	0.426923	-2.70886	0.00675157	0.0311994
pcm_fftMag_spectralSlope_sma_amean	1.14726	0.423662	2.70795	0.00677001	0.0312618
pcm_RMSenergy_sma_maxSegLen	0.92929	0.343274	2.70714	0.00678662	0.0313156
pcm_fftMag_spectralRollOff50.0_sma_de_rqmean	-0.901121	0.332979	-2.70624	0.0068049	0.031377
pcm_fftMag_spectralSlope_sma_de_peakMeanMeanDist	-1.13015	0.417749	-2.70533	0.00682371	0.0314179
pcm_fftMag_spectralSlope_sma_de_peakMeanAbs	-1.13015	0.417749	-2.70533	0.00682371	0.0314179
pcm_fftMag_fband250-650_sma_meanFallingSlope	-1.12378	0.41547	-2.70485	0.00683357	0.0314404
audSpec_Rfilt_sma[9]_upleveltime75	-0.817532	0.302365	-2.70379	0.00685532	0.0314785
pcm_fftMag_spectralFlux_sma_peakMeanMeanDist	-1.10605	0.409083	-2.70373	0.00685662	0.0314785
pcm_fftMag_spectralRollOff50.0_sma_de_stddev	-0.900354	0.333006	-2.70372	0.0068568	0.0314785
pcm_fftMag_spectralSlope_sma_de_percentile99.0	-1.14674	0.424175	-2.70346	0.00686215	0.0314802
audSpec_Rfilt_sma_de[14]_pctlrange0-1	-0.93257	0.345057	-2.70265	0.00687882	0.0315109
audSpec_Rfilt_sma[16]_upleveltime90	-0.816629	0.302158	-2.70265	0.00687881	0.0315109
jitterLocal_sma_de_qregc2	-0.838399	0.310248	-2.70235	0.00688507	0.0315167
pcm_zcr_sma_de_percentile1.0	0.945098	0.350055	2.69986	0.00693687	0.0317308
audSpec_Rfilt_sma_de[18]_iqr2-3	-1.03272	0.382663	-2.69878	0.00695935	0.0318075
pcm_fftMag_psySharpness_sma_flatness	0.850314	0.315098	2.69857	0.00696372	0.0318075
audSpec_Rfilt_sma[13]_qregc1	0.738643	0.273916	2.69661	0.00700496	0.0318605
audSpec_Rfilt_sma_de[23]_lpc3	0.8976	0.332885	2.69642	0.00700888	0.0318605
audSpec_Rfilt_sma_de[14]_meanPeakDist	0.806254	0.299018	2.69634	0.00701062	0.0318605
audSpec_Rfilt_sma_de[15]_minSegLen	0.832123	0.308576	2.69665	0.00700402	0.0318605
pcm_fftMag_spectralRollOff25.0_sma_de_peakDistStddev	0.820488	0.304206	2.69714	0.00699372	0.0318605
audSpec_Rfilt_sma[8]_upleveltime90	-0.813089	0.301545	-2.69641	0.00700922	0.0318605
audSpec_Rfilt_sma_de[7]_upleveltime90	-0.80699	0.299206	-2.69711	0.00699447	0.0318605
pcm_fftMag_fband250-650_sma_de_upleveltime90	-0.87841	0.325878	-2.69551	0.007028	0.0319165
jitterLocal_sma_de_lpc0	0.769282	0.285556	2.69398	0.00706041	0.0320407
mfcc_sma_de[3]_lpc2	1.01283	0.376065	2.69323	0.00707641	0.0320902
pcm_fftMag_spectralRollOff75.0_sma_meanRisingSlope	-0.861338	0.319877	-2.69272	0.00708724	0.0321123
pcm_RMSenergy_sma_percentile99.0	-1.148	0.426368	-2.69252	0.00709145	0.0321123
mfcc_sma[5]_iqr2-3	-0.939933	0.349225	-2.69149	0.00711343	0.0321888
pcm_fftMag_spectralVariance_sma_de_rqmean	-1.05411	0.391783	-2.69054	0.00713362	0.032257
mfcc_sma[1]_peakMeanMeanDist	-0.792492	0.294711	-2.68905	0.00716557	0.0323552
audSpec_Rfilt_sma[14]_upleveltime90	-0.822789	0.305973	-2.68909	0.00716467	0.0323552
pcm_fftMag_spectralVariance_sma_de_stddev	-1.05345	0.391798	-2.68876	0.00717184	0.0323604
voicingFinalUnclipped_sma_de_lpgain	-0.738862	0.275037	-2.68641	0.00722238	0.0325651
pcm_fftMag_spectralCentroid_sma_rqmean	-0.852001	0.317182	-2.68616	0.00722782	0.0325664
audSpec_Rfilt_sma[15]_pctlrange0-1	-0.926911	0.345184	-2.68526	0.00724724	0.0326307
mfcc_sma_de[3]_rqmean	-1.04282	0.38865	-2.68319	0.00729229	0.0327697
audSpec_Rfilt_sma[16]_meanRisingSlope	-0.899979	0.335421	-2.68313	0.00729368	0.0327697
mfcc_sma_de[6]_kurtosis	0.9687	0.361014	2.68328	0.00729046	0.0327697
mfcc_sma[5]_peakMeanMeanDist	-1.01314	0.377665	-2.68265	0.00730408	0.0327931
audspec_lengthL1norm_sma_segLenStddev	0.943398	0.351788	2.68172	0.00732445	0.0328146
pcm_fftMag_spectralRollOff75.0_sma_de_quartile1	0.824485	0.307393	2.68219	0.00731426	0.0328146
audSpec_Rfilt_sma[17]_iqr2-3	-0.979835	0.365363	-2.68181	0.00732246	0.0328146
audSpec_Rfilt_sma_de[9]_meanRisingSlope	-0.815267	0.304063	-2.68124	0.00733492	0.0328382
shimmerLocal_sma_lpc4	-0.93976	0.350555	-2.68078	0.0073451	0.0328605
pcm_fftMag_spectralHarmonicity_sma_de_lpgain	-1.16185	0.433486	-2.68026	0.00735653	0.0328805
mfcc_sma_de[3]_stddev	-1.04183	0.388728	-2.6801	0.00735999	0.0328805
mfcc_sma[10]_upleveltime25	0.803074	0.299818	2.67854	0.00739444	0.032967
audSpec_Rfilt_sma_de[4]_quartile2	0.933224	0.348442	2.67828	0.00740021	0.032967
mfcc_sma[2]_meanPeakDist	0.885592	0.330616	2.67861	0.00739287	0.032967
pcm_fftMag_spectralRollOff50.0_sma_rqmean	-0.860212	0.321171	-2.67836	0.00739828	0.032967
voicingFinalUnclipped_sma_percentile1.0	0.803854	0.300261	2.67718	0.00742444	0.0330516
audSpec_Rfilt_sma_de[23]_lpc4	-0.887385	0.331633	-2.6758	0.00745501	0.033141
pcm_fftMag_psySharpness_sma_de_quartile2	0.819682	0.306312	2.67597	0.00745122	0.033141
mfcc_sma[1]_skewness	-0.776095	0.290113	-2.67515	0.0074696	0.0331592
mfcc_sma_de[3]_iqr2-3	-1.0927	0.408464	-2.67515	0.00746962	0.0331592
pcm_fftMag_spectralSlope_sma_peakMeanMeanDist	-1.02286	0.38249	-2.67422	0.00749043	0.0332283
pcm_fftMag_spectralCentroid_sma_de_iqr1-2	-0.837367	0.313158	-2.67394	0.00749649	0.0332318
pcm_fftMag_fband250-650_sma_iqr1-2	-1.17433	0.439681	-2.67086	0.00756564	0.0335148
mfcc_sma[1]_meanPeakDist	1.0496	0.393466	2.66758	0.00764002	0.0338206
audSpec_Rfilt_sma[18]_maxSegLen	0.798919	0.299606	2.66657	0.00766294	0.0338662
audSpec_Rfilt_sma_de[9]_pctlrange0-1	-0.926164	0.347344	-2.66642	0.00766641	0.0338662
pcm_fftMag_spectralRollOff25.0_sma_lpgain	-0.882469	0.33094	-2.66655	0.0076634	0.0338662
pcm_fftMag_spectralKurtosis_sma_maxSegLen	0.83126	0.31178	2.66617	0.00767206	0.0338675
audSpec_Rfilt_sma_de[25]_peakRangeRel	0.754245	0.28304	2.66479	0.00770354	0.0339377
mfcc_sma[6]_qregerrQ	-0.795357	0.298443	-2.66502	0.00769836	0.0339377
pcm_fftMag_spectralRollOff75.0_sma_flatness	0.826829	0.310282	2.66477	0.00770408	0.0339377
audspec_lengthL1norm_sma_peakDistStddev	0.962618	0.36136	2.66388	0.00772456	0.0339907
pcm_fftMag_spectralSlope_sma_de_quartile3	-1.15978	0.435391	-2.66378	0.00772687	0.0339907
jitterDDP_sma_de_amean	0.756866	0.284279	2.66241	0.0077584	0.0340819
pcm_RMSenergy_sma_de_percentile1.0	1.12408	0.422169	2.66263	0.00775333	0.0340819
mfcc_sma[7]_lpc1	-1.01463	0.381185	-2.66179	0.00777266	0.0340971
pcm_fftMag_fband250-650_sma_upleveltime75	-0.878748	0.330132	-2.6618	0.00777229	0.0340971
pcm_fftMag_spectralHarmonicity_sma_lpgain	-1.15503	0.43413	-2.66057	0.00780096	0.0341902
audSpec_Rfilt_sma[20]_peakMeanRel	0.870692	0.327278	2.6604	0.0078047	0.0341902
pcm_fftMag_psySharpness_sma_rqmean	-0.855695	0.321678	-2.6601	0.00781185	0.0341978
pcm_fftMag_spectralRollOff75.0_sma_de_rqmean	-0.906907	0.341058	-2.6591	0.00783491	0.0342276
pcm_fftMag_spectralHarmonicity_sma_meanPeakDist	0.962151	0.361783	2.65947	0.0078264	0.0342276
pcm_fftMag_spectralSlope_sma_de_iqr2-3	-1.15877	0.435753	-2.65923	0.00783187	0.0342276
audSpec_Rfilt_sma[2]_maxSegLen	0.849048	0.319405	2.65821	0.00785558	0.0342748
mfcc_sma[4]_iqr1-3	-0.912986	0.343502	-2.65788	0.0078634	0.0342748
pcm_fftMag_spectralRollOff25.0_sma_de_lpgain	-0.874803	0.329151	-2.65776	0.00786617	0.0342748
audSpec_Rfilt_sma_de[12]_rqmean	-0.914576	0.344122	-2.65771	0.00786742	0.0342748
mfcc_sma[8]_percentile1.0	0.895821	0.337125	2.65723	0.00787849	0.0342994
audSpec_Rfilt_sma_de[12]_stddev	-0.914272	0.344151	-2.6566	0.00789321	0.0343201
audSpec_Rfilt_sma[6]_peakMeanRel	-0.83013	0.312482	-2.65657	0.0078941	0.0343201
pcm_fftMag_spectralRollOff75.0_sma_de_stddev	-0.905856	0.341069	-2.65593	0.00790901	0.034347
mfcc_sma[6]_linregerrQ	-0.791164	0.297896	-2.65584	0.00791117	0.034347
pcm_fftMag_spectralHarmonicity_sma_meanRisingSlope	-1.12679	0.424764	-2.65274	0.00798404	0.0346396
pcm_RMSenergy_sma_meanRisingSlope	-1.11957	0.422153	-2.65204	0.00800064	0.0346878
audSpec_Rfilt_sma[13]_qregc2	-0.731024	0.275864	-2.64995	0.00805041	0.0348796
audSpec_Rfilt_sma_de[18]_meanPeakDist	0.774099	0.292173	2.64945	0.00806223	0.0349069
audSpec_Rfilt_sma[24]_meanPeakDist	0.86222	0.32549	2.64899	0.00807322	0.0349305
jitterLocal_sma_flatness	0.912536	0.344619	2.64795	0.00809804	0.0349661
pcm_RMSenergy_sma_de_rqmean	-1.12866	0.426204	-2.64818	0.00809276	0.0349661
pcm_RMSenergy_sma_de_stddev	-1.12866	0.426204	-2.64818	0.00809276	0.0349661
audspec_lengthL1norm_sma_quartile2	-1.12404	0.424774	-2.6462	0.00814011	0.0351237
audSpec_Rfilt_sma[10]_stddev	-0.926128	0.350164	-2.64484	0.00817289	0.035241
pcm_fftMag_spectralFlux_sma_de_iqr1-2	-1.146	0.433373	-2.64436	0.0081845	0.0352518
pcm_fftMag_spectralHarmonicity_sma_de_upleveltime25	0.836803	0.316486	2.64405	0.00819213	0.0352518
audSpec_Rfilt_sma[4]_risetime	0.88839	0.335988	2.64411	0.00819056	0.0352518
audSpec_Rfilt_sma_de[3]_lpgain	-0.826439	0.312639	-2.64343	0.00820705	0.035292
pcm_fftMag_spectralSlope_sma_pctlrange0-1	-1.12578	0.426066	-2.64226	0.00823558	0.0353906
audSpec_Rfilt_sma_de[19]_lpgain	-0.823558	0.311858	-2.64081	0.0082707	0.0354932
pcm_fftMag_spectralSlope_sma_percentile1.0	1.12534	0.426132	2.64082	0.00827053	0.0354932
pcm_fftMag_spectralHarmonicity_sma_de_percentile99.0	-1.12845	0.427396	-2.64028	0.00828366	0.0355247
audSpec_Rfilt_sma[24]_linregerrQ	-0.827795	0.313564	-2.63995	0.00829181	0.0355355
pcm_fftMag_spectralKurtosis_sma_upleveltime90	-0.817386	0.309729	-2.63903	0.0083143	0.0356078
audSpec_Rfilt_sma[24]_qregerrQ	-0.826812	0.31357	-2.63677	0.00836997	0.0356769
audSpec_Rfilt_sma[20]_linregerrQ	-0.810054	0.307185	-2.63702	0.00836381	0.0356769
pcm_fftMag_spectralRollOff90.0_sma_upleveltime25	-0.803614	0.304689	-2.63749	0.00835229	0.0356769
mfcc_sma_de[7]_segLenStddev	0.740486	0.280831	2.63677	0.00836994	0.0356769
audSpec_Rfilt_sma[9]_meanPeakDist	0.855559	0.324386	2.63747	0.0083526	0.0356769
pcm_fftMag_spectralRollOff75.0_sma_amean	-0.835562	0.316831	-2.63725	0.00835809	0.0356769
mfcc_sma[8]_upleveltime90	-0.750618	0.284541	-2.63799	0.00833989	0.0356769
audSpec_Rfilt_sma[20]_qregerrQ	-0.809912	0.307188	-2.63654	0.00837569	0.0356772
audSpec_Rfilt_sma_de[17]_lpc4	-0.855946	0.324687	-2.63622	0.00838358	0.0356867
pcm_fftMag_spectralRollOff75.0_sma_de_meanPeakDist	0.853741	0.323983	2.63514	0.00841034	0.0357524
audspec_lengthL1norm_sma_de_stddevRisingSlope	-1.06508	0.404152	-2.63534	0.00840534	0.0357524
pcm_fftMag_spectralSlope_sma_de_stddevRisingSlope	-1.10136	0.418137	-2.63397	0.00843939	0.0358518
audSpec_Rfilt_sma_de[14]_leftctime	-0.819382	0.311172	-2.63321	0.00845814	0.0358832
audSpec_Rfilt_sma_de[13]_pctlrange0-1	-0.903292	0.343024	-2.63332	0.0084554	0.0358832
pcm_fftMag_spectralRollOff50.0_sma_meanRisingSlope	-0.818429	0.311	-2.63161	0.00849825	0.0360292
pcm_zcr_sma_de_iqr2-3	-0.805917	0.30629	-2.63122	0.00850787	0.0360458
audSpec_Rfilt_sma_de[25]_upleveltime90	-0.789115	0.299993	-2.63045	0.00852729	0.0360711
audSpec_Rfilt_sma[11]_quartile2	0.894528	0.340039	2.63066	0.00852194	0.0360711
audSpec_Rfilt_sma_de[15]_meanSegLen	0.767583	0.291823	2.6303	0.00853099	0.0360711
pcm_fftMag_spectralRollOff50.0_sma_de_upleveltime25	0.832884	0.316826	2.62884	0.0085677	0.0361909
audSpec_Rfilt_sma[9]_upleveltime90	-0.808013	0.307379	-2.62872	0.00857076	0.0361909
pcm_fftMag_spectralRollOff50.0_sma_de_percentile1.0	0.88699	0.337527	2.62791	0.00859116	0.0362338
audSpec_Rfilt_sma[4]_rqmean	-0.87347	0.332389	-2.62786	0.00859241	0.0362338
pcm_fftMag_spectralSlope_sma_meanFallingSlope	-1.11402	0.424126	-2.62662	0.00862368	0.0363414
audSpec_Rfilt_sma_de[4]_maxSegLen	0.808577	0.307878	2.62629	0.00863209	0.0363526
pcm_fftMag_spectralSlope_sma_de_posamean	-1.11927	0.426582	-2.6238	0.00869542	0.0365949
audSpec_Rfilt_sma_de[15]_pctlrange0-1	-0.898083	0.342391	-2.62298	0.00871651	0.0366592
audSpec_Rfilt_sma[14]_lpgain	-0.840533	0.320517	-2.62243	0.0087305	0.0366782
pcm_fftMag_spectralRollOff50.0_sma_upleveltime90	-0.769258	0.293347	-2.62235	0.00873262	0.0366782
audSpec_Rfilt_sma_de[11]_peakDistStddev	0.792987	0.302444	2.62193	0.00874324	0.0366984
pcm_fftMag_spectralRollOff90.0_sma_amean	-0.817073	0.311898	-2.61968	0.0088013	0.036908
mfcc_sma_de[3]_meanFallingSlope	-0.979536	0.373934	-2.61954	0.00880486	0.036908
pcm_fftMag_spectralRollOff75.0_sma_de_iqr1-2	-0.8002	0.305687	-2.61771	0.00885231	0.0370602
audSpec_Rfilt_sma[3]_iqr1-2	-0.92838	0.354657	-2.61768	0.00885291	0.0370602
audSpec_Rfilt_sma_de[13]_minSegLen	0.825568	0.315549	2.61629	0.00888901	0.0371867
mfcc_sma_de[1]_meanPeakDist	0.93436	0.357309	2.61499	0.00892302	0.0372796
pcm_fftMag_spectralHarmonicity_sma_stddevRisingSlope	-1.1033	0.421908	-2.61502	0.00892216	0.0372796
pcm_fftMag_spectralRollOff50.0_sma_upleveltime25	-0.790308	0.302283	-2.61446	0.00893678	0.0373124
mfcc_sma_de[4]_upleveltime90	-0.75681	0.289505	-2.61415	0.00894494	0.0373209
pcm_fftMag_spectralRollOff50.0_sma_de_upleveltime90	-0.830236	0.317619	-2.61393	0.00895063	0.0373209
pcm_RMSenergy_sma_leftctime	-0.969566	0.371045	-2.61307	0.00897337	0.037391
pcm_fftMag_spectralFlux_sma_de_quartile3	-1.14072	0.436715	-2.61206	0.00899993	0.037477
audSpec_Rfilt_sma[19]_risetime	0.912367	0.349645	2.60941	0.00906993	0.0377021
audSpec_Rfilt_sma_de[8]_percentile1.0	0.949794	0.363943	2.60973	0.00906133	0.0377021
audspec_lengthL1norm_sma_kurtosis	0.960266	0.368012	2.60933	0.00907191	0.0377021
audspecRasta_lengthL1norm_sma_de_upleveltime90	-0.754154	0.289069	-2.6089	0.00908329	0.0377107
pcm_fftMag_fband1000-4000_sma_minSegLen	0.823349	0.315604	2.6088	0.0090859	0.0377107
pcm_fftMag_spectralKurtosis_sma_quartile1	0.838017	0.32143	2.60715	0.00912985	0.0378682
mfcc_sma_de[2]_percentile99.0	-0.947872	0.363871	-2.60497	0.00918827	0.0380855
pcm_zcr_sma_de_peakDistStddev	0.828465	0.318193	2.60365	0.00922362	0.038207
audSpec_Rfilt_sma[15]_peakDistStddev	0.791188	0.303945	2.60306	0.00923962	0.0382469
mfcc_sma[4]_iqr1-2	-0.89098	0.34231	-2.60285	0.00924537	0.0382469
audSpec_Rfilt_sma[10]_quartile2	0.895082	0.343919	2.6026	0.00925207	0.0382495
pcm_fftMag_psySharpness_sma_de_percentile1.0	0.906746	0.34861	2.60104	0.00929425	0.0383988
mfcc_sma[6]_qregc2	0.708904	0.272865	2.598	0.0093769	0.038715
mfcc_sma_de[5]_lpgain	-0.970051	0.37347	-2.5974	0.00939324	0.0387571
mfcc_sma[2]_leftctime	-0.850558	0.327803	-2.59473	0.00946663	0.0390344
audSpec_Rfilt_sma_de[10]_peakDistStddev	0.811928	0.312952	2.59441	0.00947523	0.0390444
mfcc_sma[4]_centroid	0.737503	0.284315	2.59396	0.0094877	0.0390703
mfcc_sma_de[7]_upleveltime25	0.741092	0.285895	2.59218	0.00953705	0.0392479
pcm_fftMag_psySharpness_sma_de_stddev	-0.877182	0.338496	-2.59141	0.00955829	0.0392841
pcm_fftMag_psySharpness_sma_de_rqmean	-0.877182	0.338496	-2.59141	0.00955829	0.0392841
pcm_fftMag_spectralRollOff75.0_sma_de_upleveltime90	-0.815985	0.315076	-2.58981	0.00960297	0.0394421
pcm_fftMag_fband250-650_sma_peakMeanMeanDist	-1.08812	0.420242	-2.58926	0.00961823	0.0394535
mfcc_sma[11]_linregerrQ	-0.812132	0.313646	-2.58933	0.00961638	0.0394535
shimmerLocal_sma_flatness	0.823665	0.318391	2.58696	0.00968266	0.039692
audSpec_Rfilt_sma_de[4]_posamean	-0.881367	0.340902	-2.5854	0.00972674	0.0398468
audSpec_Rfilt_sma_de[4]_quartile1	0.911305	0.352659	2.5841	0.00976347	0.0399714
pcm_zcr_sma_peakDistStddev	0.812958	0.31479	2.58254	0.00980749	0.0401141
mfcc_sma_de[3]_pctlrange0-1	-0.965973	0.374057	-2.58242	0.00981102	0.0401141
pcm_zcr_sma_de_iqr1-3	-0.798777	0.309367	-2.58197	0.0098238	0.0401351
audSpec_Rfilt_sma[8]_quartile2	0.917353	0.355317	2.58179	0.00982888	0.0401351
jitterDDP_sma_range	0.783562	0.303636	2.5806	0.00986296	0.0402364
audSpec_Rfilt_sma_de[17]_lpc3	0.843921	0.327134	2.57974	0.00988746	0.0402364
pcm_fftMag_spectralCentroid_sma_de_percentile1.0	0.873513	0.338624	2.5796	0.00989156	0.0402364
audSpec_Rfilt_sma_de[10]_meanPeakDist	0.815594	0.316136	2.57989	0.00988328	0.0402364
pcm_fftMag_fband250-650_sma_de_range	-1.07469	0.416614	-2.57959	0.0098919	0.0402364
pcm_fftMag_spectralVariance_sma_de_lpgain	-0.927147	0.359393	-2.57976	0.00988703	0.0402364
audSpec_Rfilt_sma_de[10]_upleveltime25	0.748825	0.290397	2.57863	0.0099194	0.0403223
mfcc_sma[3]_kurtosis	0.956817	0.371285	2.57704	0.00996491	0.0404552
mfcc_sma_de[6]_upleveltime90	-0.758983	0.2945	-2.57719	0.00996064	0.0404552
audSpec_Rfilt_sma_de[23]_upleveltime90	-0.792889	0.307738	-2.5765	0.00998057	0.0404928
pcm_fftMag_spectralRollOff90.0_sma_linregc2	-0.778051	0.302084	-2.57561	0.0100063	0.0405711
audSpec_Rfilt_sma[20]_risetime	0.947468	0.368327	2.57235	0.0101009	0.0409073
pcm_fftMag_spectralHarmonicity_sma_de_peakDistStddev	0.931156	0.362016	2.57214	0.0101071	0.0409073
pcm_fftMag_spectralRollOff25.0_sma_de_posamean	-0.810166	0.314983	-2.57209	0.0101086	0.0409073
mfcc_sma_de[5]_meanRisingSlope	-1.00418	0.390454	-2.57184	0.0101159	0.0409105
pcm_fftMag_fband250-650_sma_meanRisingSlope	-1.0952	0.426021	-2.57076	0.0101477	0.0410127
mfcc_sma[1]_linregc2	0.75971	0.295554	2.57046	0.0101564	0.0410216
pcm_fftMag_fband250-650_sma_de_meanRisingSlope	-1.06085	0.412992	-2.56868	0.0102087	0.0411801
mfcc_sma_de[2]_upleveltime75	-0.783106	0.304849	-2.56883	0.0102042	0.0411801
pcm_fftMag_spectralCentroid_sma_stddev	-0.822579	0.320374	-2.56756	0.0102418	0.0412874
pcm_fftMag_spectralRollOff90.0_sma_de_posamean	-0.842062	0.328364	-2.56441	0.010335	0.0416368
pcm_fftMag_spectralCentroid_sma_de_upleveltime25	0.799465	0.311921	2.56304	0.0103761	0.0417194
audSpec_Rfilt_sma[24]_percentile1.0	0.882395	0.344303	2.56284	0.010382	0.0417194
audSpec_Rfilt_sma[7]_maxSegLen	0.805203	0.314147	2.56314	0.010373	0.0417194
audSpec_Rfilt_sma[3]_quartile1	0.898974	0.350724	2.56319	0.0103714	0.0417194
pcm_fftMag_spectralRollOff75.0_sma_quartile3	-0.778409	0.303926	-2.56118	0.0104318	0.0418931
pcm_RMSenergy_sma_de_percentile99.0	-1.08434	0.423491	-2.56048	0.0104528	0.0419505
pcm_fftMag_spectralRollOff50.0_sma_amean	-0.822191	0.321367	-2.55841	0.0105151	0.0421051
audSpec_Rfilt_sma[12]_meanPeakDist	0.805193	0.314716	2.55848	0.0105132	0.0421051
pcm_fftMag_spectralSlope_sma_de_pctlrange0-1	-1.09033	0.426191	-2.55832	0.0105179	0.0421051
pcm_fftMag_spectralSlope_sma_de_percentile1.0	1.09034	0.426105	2.55886	0.0105017	0.0421051
pcm_fftMag_spectralHarmonicity_sma_de_meanFallingSlope	-1.08037	0.422388	-2.55778	0.0105344	0.0421442
audSpec_Rfilt_sma_de[19]_quartile3	-0.979396	0.38296	-2.55744	0.0105446	0.0421583
mfcc_sma_de[1]_percentile99.0	-0.796089	0.311325	-2.5571	0.0105549	0.0421729
pcm_fftMag_fband250-650_sma_de_peakMeanAbs	-1.07929	0.42233	-2.55555	0.0106019	0.0422805
pcm_fftMag_fband250-650_sma_de_peakMeanMeanDist	-1.07929	0.42233	-2.55555	0.0106019	0.0422805
pcm_fftMag_spectralRollOff25.0_sma_flatness	0.778273	0.304519	2.55575	0.010596	0.0422805
pcm_fftMag_spectralFlux_sma_upleveltime90	-0.789692	0.309214	-2.55387	0.0106533	0.0424586
audspec_lengthL1norm_sma_de_meanFallingSlope	-1.05769	0.414421	-2.5522	0.0107044	0.0426352
audSpec_Rfilt_sma[6]_meanFallingSlope	-0.832411	0.32649	-2.54957	0.0107854	0.0429311
mfcc_sma[11]_qregerrQ	-0.799786	0.313799	-2.54872	0.0108119	0.0430092
pcm_fftMag_spectralVariance_sma_peakDistStddev	0.774363	0.304042	2.54689	0.0108686	0.0432078
audSpec_Rfilt_sma[4]_iqr1-2	-0.886801	0.348321	-2.54593	0.0108987	0.0433
pcm_fftMag_spectralRollOff90.0_sma_quartile3	-0.782541	0.307399	-2.54569	0.0109062	0.0433027
pcm_fftMag_spectralSkewness_sma_de_peakRangeAbs	0.933425	0.366936	2.54384	0.0109643	0.0434924
pcm_fftMag_spectralRollOff90.0_sma_de_peakDistStddev	0.796897	0.31328	2.54372	0.0109678	0.0434924
audSpec_Rfilt_sma[15]_percentile99.0	-0.882174	0.346911	-2.54294	0.0109925	0.0435357
jitterDDP_sma_de_risetime	-1.11939	0.44017	-2.54308	0.0109881	0.0435357
audSpec_Rfilt_sma[4]_stddev	-0.843847	0.331947	-2.54211	0.0110184	0.0435566
pcm_fftMag_spectralSlope_sma_stddevFallingSlope	-1.07442	0.422633	-2.5422	0.0110156	0.0435566
mfcc_sma[2]_percentile1.0	0.869545	0.342005	2.54249	0.0110065	0.0435566
mfcc_sma[4]_linregc1	-0.708563	0.278781	-2.54165	0.0110331	0.0435599
mfcc_sma_de[1]_peakDistStddev	0.893454	0.351522	2.54168	0.0110323	0.0435599
audSpec_Rfilt_sma_de[25]_minSegLen	0.801331	0.315358	2.54102	0.0110529	0.0436109
audspec_lengthL1norm_sma_amean	-1.07006	0.421198	-2.54052	0.0110689	0.0436469
audSpec_Rfilt_sma_de[24]_upleveltime25	0.76786	0.302545	2.538	0.0111487	0.0439341
pcm_fftMag_spectralCentroid_sma_amean	-0.799566	0.315123	-2.53731	0.0111707	0.0439715
audSpec_Rfilt_sma[22]_maxSegLen	0.779212	0.30713	2.53708	0.0111782	0.0439715
pcm_fftMag_spectralFlux_sma_lpgain	-1.08636	0.428197	-2.53705	0.0111791	0.0439715
pcm_fftMag_fband250-650_sma_stddevFallingSlope	-1.05389	0.415533	-2.53623	0.0112054	0.0440476
audSpec_Rfilt_sma_de[12]_meanSegLen	0.749678	0.295702	2.53524	0.0112369	0.0441439
audSpec_Rfilt_sma_de[12]_meanPeakDist	0.778017	0.30693	2.53484	0.01125	0.0441679
logHNR_sma_de_iqr1-2	-0.93069	0.367256	-2.53417	0.0112714	0.0442246
audSpec_Rfilt_sma[23]_peakDistStddev	0.837623	0.33075	2.5325	0.0113253	0.0444084
audSpec_Rfilt_sma[11]_centroid	-0.727494	0.287303	-2.53215	0.0113367	0.0444253
pcm_fftMag_psySharpness_sma_meanRisingSlope	-0.819719	0.323852	-2.53115	0.0113688	0.0445237
audSpec_Rfilt_sma[25]_percentile1.0	0.873111	0.345088	2.53011	0.0114026	0.0446285
pcm_fftMag_spectralRollOff90.0_sma_linregerrQ	-0.768143	0.303713	-2.52918	0.011433	0.0447196
audSpec_Rfilt_sma_de[12]_pctlrange0-1	-0.863119	0.341349	-2.52855	0.0114534	0.0447716
audSpec_Rfilt_sma_de[17]_lpc2	-0.835205	0.330529	-2.52687	0.0115083	0.0449587
pcm_RMSenergy_sma_peakMeanMeanDist	-1.0486	0.415234	-2.52532	0.0115592	0.0451293
pcm_fftMag_spectralRollOff75.0_sma_de_skewness	0.934481	0.370149	2.5246	0.0115829	0.0451893
audSpec_Rfilt_sma[5]_stddevRisingSlope	-0.806323	0.319409	-2.52442	0.0115888	0.0451893
pcm_fftMag_spectralFlux_sma_flatness	0.814937	0.322954	2.52339	0.011623	0.0452616
audSpec_Rfilt_sma[10]_pctlrange0-1	-0.891264	0.353226	-2.52321	0.0116289	0.0452616
pcm_fftMag_spectralKurtosis_sma_meanSegLen	0.781378	0.309652	2.52341	0.0116224	0.0452616
audSpec_Rfilt_sma_de[22]_iqr1-3	-0.991897	0.393169	-2.52283	0.0116416	0.0452833
audSpec_Rfilt_sma[10]_segLenStddev	0.759832	0.301227	2.52246	0.0116538	0.0453029
audSpec_Rfilt_sma[8]_stddevRisingSlope	-0.93105	0.369205	-2.52177	0.0116766	0.0453636
F0final_sma_lpc2	-0.754887	0.299429	-2.52108	0.0116994	0.045415
shimmerLocal_sma_quartile1	0.866113	0.343568	2.52094	0.0117042	0.045415
pcm_fftMag_spectralRollOff50.0_sma_upleveltime75	-0.792253	0.314456	-2.51944	0.0117542	0.0455811
pcm_fftMag_spectralRollOff75.0_sma_de_iqr1-3	-0.768005	0.304939	-2.51855	0.0117838	0.0456675
pcm_fftMag_fband250-650_sma_de_maxSegLen	0.862901	0.342716	2.51783	0.011808	0.0457189
pcm_fftMag_fband250-650_sma_lpgain	-1.09402	0.434529	-2.51773	0.0118115	0.0457189
mfcc_sma_de[5]_lpc3	-0.761839	0.302624	-2.51744	0.011821	0.0457278
audSpec_Rfilt_sma[16]_amean	-0.849608	0.337697	-2.51589	0.0118733	0.0459019
pcm_fftMag_fband250-650_sma_upleveltime25	-0.891532	0.354588	-2.51428	0.0119276	0.0460272
audspecRasta_lengthL1norm_sma_stddev	-0.886337	0.352504	-2.51441	0.0119233	0.0460272
pcm_RMSenergy_sma_quartile2	-1.08477	0.431398	-2.51456	0.0119183	0.0460272
pcm_RMSenergy_sma_de_stddevFallingSlope	-1.07078	0.426303	-2.51178	0.0120123	0.0463256
audSpec_Rfilt_sma_de[16]_minSegLen	0.778632	0.310136	2.51062	0.012052	0.0464506
mfcc_sma_de[14]_segLenStddev	0.731316	0.291426	2.50944	0.0120922	0.0465771
mfcc_sma[3]_lpc1	-0.997497	0.397596	-2.50882	0.0121135	0.0466023
pcm_zcr_sma_de_posamean	-0.830874	0.331165	-2.50894	0.0121093	0.0466023
pcm_fftMag_fband250-650_sma_upleveltime90	-0.814276	0.324624	-2.50837	0.012129	0.0466334
pcm_RMSenergy_sma_de_pctlrange0-1	-1.06512	0.424715	-2.50784	0.0121473	0.0466754
pcm_fftMag_fband250-650_sma_de_rqmean	-1.07898	0.430371	-2.50709	0.012173	0.0466889
pcm_fftMag_fband250-650_sma_de_stddev	-1.07898	0.430371	-2.50709	0.012173	0.0466889
pcm_fftMag_fband250-650_sma_de_meanFallingSlope	-1.06208	0.423617	-2.50717	0.0121701	0.0466889
mfcc_sma_de[4]_segLenStddev	0.738343	0.294533	2.50682	0.0121822	0.046696
pcm_fftMag_fband250-650_sma_peakMeanAbs	-1.06105	0.423373	-2.50618	0.0122042	0.0467518
audSpec_Rfilt_sma_de[23]_meanSegLen	0.751381	0.29989	2.50552	0.012227	0.0468109
pcm_fftMag_fband250-650_sma_rqmean	-1.07537	0.429462	-2.504	0.01228	0.0469852
pcm_fftMag_spectralVariance_sma_lpgain	-0.893846	0.357237	-2.50211	0.0123455	0.0471787
pcm_zcr_sma_de_skewness	0.852957	0.340885	2.50219	0.0123428	0.0471787
pcm_fftMag_fband250-650_sma_de_lpgain	-1.0875	0.43483	-2.50097	0.0123853	0.0473023
pcm_RMSenergy_sma_amean	-1.06983	0.427835	-2.50056	0.0123997	0.0473285
pcm_fftMag_fband250-650_sma_stddev	-1.07247	0.428989	-2.49998	0.0124199	0.047377
mfcc_sma_de[5]_upleveltime90	-0.715763	0.286458	-2.49866	0.0124662	0.0475252
mfcc_sma[6]_upleveltime90	-0.710679	0.284531	-2.49772	0.0124996	0.0475544
pcm_fftMag_spectralSlope_sma_de_meanRisingSlope	-1.05465	0.422239	-2.49776	0.0124982	0.0475544
pcm_fftMag_spectralRollOff90.0_sma_qregerrQ	-0.759454	0.304074	-2.49759	0.012504	0.0475544
mfcc_sma[10]_qregerrQ	-0.745562	0.298495	-2.49773	0.012499	0.0475544
audSpec_Rfilt_sma_de[22]_quartile3	-0.975584	0.390712	-2.49694	0.012527	0.047613
audSpec_Rfilt_sma[7]_quartile2	0.885323	0.354657	2.49628	0.0125505	0.0476737
pcm_fftMag_psySharpness_sma_pctlrange0-1	-0.850148	0.340624	-2.49586	0.0125654	0.0477017
pcm_fftMag_psySharpness_sma_de_upleveltime75	-0.765353	0.306719	-2.49529	0.0125853	0.0477486
audSpec_Rfilt_sma_de[6]_meanSegLen	0.771545	0.309281	2.49464	0.0126086	0.0478082
mfcc_sma[10]_linregerrQ	-0.745846	0.299047	-2.49407	0.0126286	0.0478555
voicingFinalUnclipped_sma_de_kurtosis	0.767183	0.307705	2.49324	0.0126582	0.0479387
logHNR_sma_de_quartile1	0.914527	0.36691	2.49251	0.0126844	0.048009
audSpec_Rfilt_sma_de[18]_peakDistStddev	0.730925	0.293339	2.49174	0.0127118	0.0480839
pcm_fftMag_spectralRollOff90.0_sma_de_percentile1.0	0.964794	0.387313	2.49099	0.0127387	0.0481569
audSpec_Rfilt_sma[16]_flatness	0.841442	0.337909	2.49015	0.0127691	0.048243
mfcc_sma[8]_iqr1-3	-0.886062	0.356114	-2.48814	0.0128413	0.048458
pcm_fftMag_spectralEntropy_sma_lpgain	-0.815336	0.327684	-2.48818	0.01284	0.048458
mfcc_sma_de[7]_lpc2	0.884535	0.355541	2.48786	0.0128515	0.0484674
audSpec_Rfilt_sma[16]_leftctime	-0.864139	0.347691	-2.48537	0.0129418	0.0487788
audSpec_Rfilt_sma[20]_skewness	0.83845	0.337435	2.48477	0.0129634	0.0488028
pcm_fftMag_fband250-650_sma_leftctime	-0.886438	0.356749	-2.48477	0.0129636	0.0488028
pcm_fftMag_spectralRollOff75.0_sma_linregc2	-0.749427	0.301658	-2.48436	0.0129784	0.0488295
pcm_RMSenergy_sma_de_meanFallingSlope	-1.05819	0.426002	-2.48401	0.0129914	0.0488491
audSpec_Rfilt_sma[17]_upleveltime75	-0.753663	0.303462	-2.48355	0.013008	0.0488534
pcm_fftMag_fband250-650_sma_iqr2-3	-1.05626	0.425273	-2.48373	0.0130016	0.0488534
mfcc_sma[8]_lpc3	0.934939	0.376553	2.48289	0.0130321	0.0489151
audSpec_Rfilt_sma_de[5]_leftctime	-0.746614	0.300753	-2.48248	0.0130472	0.0489425
jitterDDP_sma_de_leftctime	0.75259	0.303242	2.48182	0.0130715	0.0490045
audSpec_Rfilt_sma_de[14]_percentile1.0	0.867979	0.349806	2.48131	0.0130899	0.0490444
pcm_fftMag_spectralHarmonicity_sma_de_peakMeanMeanDist	-1.04613	0.421822	-2.48004	0.0131368	0.0491618
pcm_fftMag_spectralHarmonicity_sma_de_peakMeanAbs	-1.04613	0.421822	-2.48004	0.0131368	0.0491618
mfcc_sma[1]_iqr2-3	-0.735497	0.296595	-2.4798	0.0131456	0.0491628
pcm_fftMag_spectralRollOff50.0_sma_pctlrange0-1	-0.843737	0.34027	-2.47961	0.0131526	0.0491628
pcm_fftMag_psySharpness_sma_segLenStddev	0.771243	0.311063	2.47938	0.0131612	0.0491658
pcm_fftMag_spectralCentroid_sma_flatness	0.774154	0.312266	2.47914	0.0131698	0.0491687
pcm_fftMag_spectralHarmonicity_sma_de_range	-1.03457	0.417433	-2.47842	0.0131965	0.0492395
pcm_fftMag_spectralRollOff90.0_sma_iqr1-3	-0.749843	0.302686	-2.4773	0.0132382	0.0493658
mfcc_sma_de[3]_lpc1	-0.985614	0.398249	-2.47487	0.0133286	0.049586
mfcc_sma_de[7]_lpc1	-0.957181	0.386794	-2.47465	0.0133365	0.049586
audSpec_Rfilt_sma_de[10]_quartile2	0.748423	0.302348	2.47537	0.0133099	0.049586
audSpec_Rfilt_sma_de[14]_meanSegLen	0.735552	0.297158	2.47529	0.013313	0.049586
jitterLocal_sma_range	0.723219	0.292232	2.47481	0.0133306	0.049586
pcm_fftMag_spectralRollOff25.0_sma_de_quartile1	0.822611	0.332498	2.47404	0.0133596	0.0496165
mfcc_sma[5]_peakMeanRel	0.857342	0.346568	2.47381	0.0133682	0.0496165
mfcc_sma[4]_segLenStddev	0.744952	0.301113	2.47399	0.0133613	0.0496165
audSpec_Rfilt_sma_de[3]_iqr2-3	-0.915013	0.36994	-2.47341	0.0133831	0.0496426
pcm_fftMag_spectralCentroid_sma_de_skewness	0.889732	0.359957	2.47177	0.0134446	0.0497879
audSpec_Rfilt_sma_de[11]_segLenStddev	0.712703	0.288294	2.47214	0.0134308	0.0497879
audSpec_Rfilt_sma_de[11]_upleveltime75	-0.715685	0.289548	-2.47173	0.013446	0.0497879
pcm_fftMag_spectralVariance_sma_segLenStddev	0.726295	0.29401	2.47031	0.0134997	0.0499575
audSpec_Rfilt_sma_de[17]_iqr1-2	-0.923847	0.374072	-2.46971	0.0135224	0.0499832
pcm_fftMag_psySharpness_sma_upleveltime75	-0.760989	0.308123	-2.46976	0.0135204	0.0499832
pcm_RMSenergy_sma_upleveltime25	-0.910199	0.368732	-2.46846	0.0135697	0.0501286
pcm_fftMag_spectralRollOff25.0_sma_de_iqr1-2	-0.820936	0.332693	-2.46755	0.0136043	0.050227
pcm_fftMag_psySharpness_sma_de_quartile3	-0.755672	0.306336	-2.46681	0.0136323	0.0502716
pcm_fftMag_spectralSlope_sma_quartile2	1.05902	0.429284	2.46695	0.0136268	0.0502716
pcm_fftMag_fband250-650_sma_stddevRisingSlope	-1.04786	0.42497	-2.46574	0.0136731	0.0503926
pcm_zcr_sma_de_quartile3	-0.748484	0.303606	-2.46532	0.0136892	0.0504226
pcm_fftMag_spectralFlux_sma_risetime	0.746952	0.303043	2.46484	0.0137075	0.0504606
audSpec_Rfilt_sma_de[20]_peakDistStddev	0.778192	0.315822	2.46402	0.0137387	0.050546
audSpec_Rfilt_sma_de[8]_peakDistStddev	0.766819	0.311255	2.46364	0.0137535	0.0505708
audSpec_Rfilt_sma_de[11]_maxSegLen	0.723744	0.293804	2.46336	0.0137641	0.0505805
mfcc_sma[6]_skewness	-0.906008	0.367876	-2.46281	0.0137853	0.0506288
pcm_fftMag_spectralRollOff50.0_sma_percentile99.0	-0.832072	0.337957	-2.46207	0.0138139	0.0507043
pcm_fftMag_spectralCentroid_sma_de_quartile3	-0.752279	0.305586	-2.46176	0.0138257	0.0507182
mfcc_sma[2]_lpc4	-0.848067	0.344845	-2.45927	0.0139221	0.0509831
pcm_fftMag_psySharpness_sma_percentile99.0	-0.839384	0.341305	-2.45934	0.0139193	0.0509831
pcm_fftMag_spectralVariance_sma_de_posamean	-0.858888	0.349192	-2.45965	0.0139074	0.0509831
mfcc_sma_de[5]_upleveltime75	-0.698095	0.284412	-2.45452	0.0141073	0.0516313
pcm_fftMag_spectralCentroid_sma_upleveltime25	-0.750251	0.305707	-2.45415	0.0141219	0.051655
audSpec_Rfilt_sma_de[17]_segLenStddev	0.69663	0.283944	2.4534	0.0141513	0.0517323
mfcc_sma[5]_lpc3	0.909931	0.371206	2.45128	0.0142349	0.052008
audSpec_Rfilt_sma_de[22]_maxSegLen	0.750968	0.306412	2.45084	0.0142523	0.0520416
audSpec_Rfilt_sma_de[20]_segLenStddev	0.720323	0.293958	2.45043	0.0142684	0.0520704
pcm_zcr_sma_amean	-0.770515	0.314479	-2.45013	0.0142805	0.0520843
pcm_fftMag_spectralRollOff25.0_sma_de_range	-0.877409	0.358266	-2.44904	0.0143236	0.0522114
mfcc_sma_de[1]_meanFallingSlope	-0.837291	0.342146	-2.44717	0.0143982	0.052453
audspec_lengthL1norm_sma_de_meanPeakDist	0.883989	0.361465	2.44557	0.0144622	0.0526558
audSpec_Rfilt_sma_de[5]_stddevFallingSlope	-0.77394	0.316588	-2.44463	0.0145002	0.0527434
audSpec_Rfilt_sma[10]_percentile99.0	-0.865664	0.354132	-2.44447	0.0145066	0.0527434
audSpec_Rfilt_sma_de[17]_lpc1	0.817044	0.334258	2.44435	0.0145113	0.0527434
audSpec_Rfilt_sma_de[4]_iqr1-3	-0.879065	0.359719	-2.44375	0.0145354	0.0528006
pcm_fftMag_fband250-650_sma_de_percentile1.0	1.0486	0.429149	2.44345	0.0145476	0.0528144
audSpec_Rfilt_sma_de[11]_percentile1.0	0.855792	0.350344	2.44272	0.0145771	0.0528913
pcm_fftMag_spectralFlux_sma_de_lpgain	-1.04906	0.429581	-2.44205	0.0146042	0.0529591
pcm_fftMag_spectralRollOff90.0_sma_de_peakRangeRel	0.690453	0.282898	2.44064	0.0146613	0.0530786
audSpec_Rfilt_sma_de[17]_upleveltime90	-0.723986	0.296613	-2.44085	0.0146528	0.0530786
audspecRasta_lengthL1norm_sma_de_lpc3	0.803554	0.329243	2.44061	0.0146624	0.0530786
audSpec_Rfilt_sma[11]_upleveltime50	-0.717688	0.294195	-2.4395	0.0147078	0.0531997
audSpec_Rfilt_sma_de[4]_meanRisingSlope	-0.775179	0.317778	-2.43938	0.0147127	0.0531997
audSpec_Rfilt_sma_de[23]_minSegLen	0.769009	0.315303	2.43895	0.0147299	0.0532012
audSpec_Rfilt_sma_de[19]_peakDistStddev	0.737341	0.302318	2.43896	0.0147297	0.0532012
audSpec_Rfilt_sma[4]_upleveltime75	-0.737646	0.302523	-2.43831	0.0147559	0.0532342
pcm_fftMag_spectralRollOff50.0_sma_peakRangeAbs	-0.845192	0.346617	-2.4384	0.0147523	0.0532342
audSpec_Rfilt_sma_de[19]_iqr1-3	-0.921183	0.377872	-2.43782	0.0147762	0.0532771
pcm_zcr_sma_segLenStddev	0.747606	0.306698	2.4376	0.0147851	0.0532788
mfcc_sma_de[8]_posamean	-0.939863	0.385663	-2.437	0.0148095	0.0533058
mfcc_sma[8]_quartile2	0.711438	0.29192	2.4371	0.0148058	0.0533058
mfcc_sma_de[3]_posamean	-0.962945	0.39526	-2.43623	0.0148411	0.0533891
mfcc_sma[3]_risetime	-0.761993	0.312822	-2.43587	0.014856	0.0534124
pcm_fftMag_spectralFlux_sma_peakMeanAbs	-1.02774	0.422028	-2.43525	0.0148817	0.0534742
pcm_fftMag_spectralRollOff50.0_sma_de_meanPeakDist	0.75401	0.309685	2.43477	0.0149015	0.0534844
mfcc_sma[3]_segLenStddev	0.731652	0.300481	2.43493	0.0148945	0.0534844
pcm_fftMag_spectralHarmonicity_sma_de_maxSegLen	0.820412	0.337035	2.4342	0.0149247	0.0535372
pcm_fftMag_spectralRollOff25.0_sma_lpc2	0.734915	0.30203	2.43325	0.0149641	0.0536481
audSpec_Rfilt_sma_de[19]_minSegLen	0.757552	0.311485	2.43207	0.015013	0.053793
voicingFinalUnclipped_sma_lpgain	-0.715168	0.294305	-2.43003	0.0150977	0.0540658
mfcc_sma_de[8]_iqr2-3	-0.958234	0.394401	-2.4296	0.0151157	0.054069
audSpec_Rfilt_sma_de[15]_percentile1.0	0.838656	0.345178	2.42963	0.0151143	0.054069
mfcc_sma_de[1]_upleveltime90	-0.707586	0.291336	-2.42876	0.0151505	0.0541628
audSpec_Rfilt_sma[1]_minRangeRel	0.694164	0.285925	2.42778	0.0151914	0.0542783
pcm_fftMag_spectralHarmonicity_sma_de_meanPeakDist	0.872924	0.359609	2.42742	0.0152064	0.0543013
pcm_fftMag_spectralRollOff90.0_sma_upleveltime50	-0.739337	0.304609	-2.42717	0.0152173	0.0543093
pcm_RMSenergy_sma_peakMeanAbs	-1.0288	0.423998	-2.42642	0.0152486	0.0543903
pcm_fftMag_fband250-650_sma_qregerrQ	-0.864042	0.356295	-2.42507	0.0153054	0.0545622
pcm_fftMag_spectralFlux_sma_de_upleveltime90	-0.763883	0.315046	-2.42467	0.0153221	0.054591
pcm_fftMag_spectralVariance_sma_de_pctlrange0-1	-0.974856	0.402136	-2.4242	0.0153423	0.0546321
pcm_fftMag_fband1000-4000_sma_de_peakMeanAbs	-0.968576	0.399809	-2.4226	0.0154101	0.0547192
pcm_fftMag_fband1000-4000_sma_de_peakMeanMeanDist	-0.968576	0.399809	-2.4226	0.0154101	0.0547192
pcm_fftMag_spectralRollOff90.0_sma_segLenStddev	0.739181	0.305022	2.42337	0.0153773	0.0547192
audspecRasta_lengthL1norm_sma_de_lpc2	-0.809174	0.333962	-2.42295	0.015395	0.0547192
audspecRasta_lengthL1norm_sma_de_lpc4	-0.790445	0.326247	-2.42284	0.0153997	0.0547192
audSpec_Rfilt_sma[12]_maxPos	-0.675789	0.278977	-2.42238	0.0154193	0.0547212
audspec_lengthL1norm_sma_leftctime	-0.941861	0.388915	-2.42177	0.0154453	0.0547828
pcm_RMSenergy_sma_de_peakMeanMeanDist	-1.01737	0.420136	-2.42153	0.0154554	0.0547877
audSpec_Rfilt_sma_de[15]_lpc4	-0.807515	0.333559	-2.4209	0.015482	0.0548512
pcm_RMSenergy_sma_de_peakMeanAbs	-1.01676	0.420126	-2.42013	0.0155151	0.0549164
pcm_fftMag_fband1000-4000_sma_qregc3	-0.770747	0.318482	-2.42006	0.0155178	0.0549164
pcm_RMSenergy_sma_risetime	0.762897	0.315298	2.41961	0.0155371	0.0549441
audSpec_Rfilt_sma_de[20]_iqr2-3	-0.944733	0.390471	-2.41947	0.015543	0.0549441
audSpec_Rfilt_sma_de[9]_percentile1.0	0.836957	0.34613	2.41805	0.0156041	0.0551293
pcm_fftMag_fband250-650_sma_linregerrQ	-0.86091	0.356308	-2.41619	0.0156837	0.0553175
pcm_fftMag_spectralSlope_sma_de_segLenStddev	0.791764	0.327668	2.41636	0.0156765	0.0553175
audSpec_Rfilt_sma_de[16]_upleveltime90	-0.7305	0.302313	-2.41637	0.0156761	0.0553175
audSpec_Rfilt_sma_de[12]_minPos	-0.680868	0.28188	-2.41546	0.0157155	0.0553748
audspec_lengthL1norm_sma_de_peakRangeAbs	-0.965646	0.399785	-2.41541	0.0157174	0.0553748
mfcc_sma[4]_flatness	0.72146	0.298721	2.41516	0.0157282	0.0553819
audSpec_Rfilt_sma[19]_upleveltime50	-0.701871	0.290662	-2.41473	0.015747	0.055417
pcm_fftMag_spectralHarmonicity_sma_peakMeanAbs	-1.01726	0.421409	-2.41394	0.0157811	0.0555047
pcm_zcr_sma_quartile3	-0.742844	0.307756	-2.41375	0.0157895	0.0555047
jitterDDP_sma_flatness	0.855734	0.354628	2.41305	0.0158198	0.0555806
pcm_fftMag_spectralRollOff90.0_sma_de_rqmean	-0.856185	0.354894	-2.41251	0.015843	0.0555842
F0final_sma_de_posamean	-0.739914	0.30668	-2.41266	0.0158367	0.0555842
audSpec_Rfilt_sma[20]_peakMeanMeanDist	0.787576	0.326468	2.41241	0.0158473	0.0555842
pcm_fftMag_fband250-650_sma_de_stddevRisingSlope	-0.999678	0.414455	-2.41203	0.015864	0.0555911
pcm_fftMag_spectralRollOff90.0_sma_de_stddev	-0.856065	0.354925	-2.41196	0.0158668	0.0555911
mfcc_sma[6]_iqr1-3	-0.864893	0.358646	-2.41155	0.0158847	0.0556229
audspec_lengthL1norm_sma_de_range	-0.989196	0.410226	-2.41134	0.0158939	0.0556244
pcm_fftMag_spectralRollOff25.0_sma_range	-0.85311	0.353859	-2.41087	0.0159143	0.0556649
pcm_fftMag_spectralSkewness_sma_amean	0.798555	0.331386	2.40974	0.015964	0.0558076
pcm_zcr_sma_pctlrange0-1	-0.8105	0.336429	-2.40913	0.0159908	0.0558395
audSpec_Rfilt_sma_de[10]_stddev	-0.824908	0.342384	-2.40931	0.0159828	0.0558395
audSpec_Rfilt_sma_de[10]_rqmean	-0.824746	0.342443	-2.40842	0.016022	0.0559175
pcm_fftMag_spectralVariance_sma_meanFallingSlope	-0.843658	0.350428	-2.4075	0.016062	0.0560262
mfcc_sma_de[7]_lpc0	0.935016	0.388621	2.40598	0.016129	0.0561981
pcm_fftMag_spectralCentroid_sma_de_stddev	-0.797133	0.331312	-2.40599	0.0161288	0.0561981
pcm_zcr_sma_de_iqr1-2	-0.753268	0.313113	-2.40573	0.01614	0.0562053
pcm_fftMag_spectralSkewness_sma_peakMeanAbs	0.922446	0.383507	2.40529	0.0161596	0.0562425
pcm_fftMag_spectralCentroid_sma_de_rqmean	-0.79664	0.331309	-2.40452	0.0161937	0.0562997
mfcc_sma[4]_upleveltime90	-0.675106	0.280766	-2.40452	0.0161939	0.0562997
audSpec_Rfilt_sma_de[22]_quartile1	0.948168	0.394795	2.40167	0.0163204	0.0567084
pcm_fftMag_spectralFlux_sma_upleveltime25	-0.887586	0.369719	-2.40071	0.0163635	0.056827
audSpec_Rfilt_sma[8]_upleveltime75	-0.728682	0.303584	-2.40026	0.0163833	0.0568643
pcm_zcr_sma_de_segLenStddev	0.756552	0.31523	2.4	0.0163951	0.0568741
audSpec_Rfilt_sma[4]_percentile1.0	0.773134	0.322184	2.39966	0.0164101	0.056895
jitterLocal_sma_de_posamean	-0.787776	0.328515	-2.39799	0.0164852	0.0571241
pcm_fftMag_fband250-650_sma_de_upleveltime25	0.780736	0.325678	2.39726	0.0165182	0.057207
mfcc_sma_de[2]_peakMeanAbs	-0.877691	0.366347	-2.39579	0.0165846	0.0574053
mfcc_sma_de[4]_quartile2	-0.837569	0.349656	-2.39541	0.0166019	0.0574339
audSpec_Rfilt_sma[25]_upleveltime90	-0.733581	0.306293	-2.39503	0.0166189	0.0574611
mfcc_sma_de[2]_peakMeanMeanDist	-0.877367	0.366384	-2.39467	0.0166355	0.0574871
pcm_fftMag_spectralSlope_sma_de_range	-0.996117	0.41619	-2.39342	0.0166923	0.057652
audSpec_Rfilt_sma[18]_upleveltime50	-0.674771	0.281959	-2.39316	0.0167041	0.0576612
pcm_fftMag_spectralSlope_sma_risetime	-0.762822	0.318838	-2.39251	0.0167337	0.0577212
mfcc_sma_de[8]_percentile99.0	-0.882492	0.368877	-2.39237	0.0167398	0.0577212
audSpec_Rfilt_sma_de[19]_meanPeakDist	0.728427	0.304631	2.39118	0.0167944	0.0578779
pcm_fftMag_psySharpness_sma_de_upleveltime25	0.736767	0.308191	2.39062	0.0168202	0.0579351
pcm_fftMag_psySharpness_sma_linregerrQ	-0.723695	0.302762	-2.39031	0.0168341	0.0579514
audSpec_Rfilt_sma[15]_lpgain	-0.740733	0.309948	-2.38986	0.0168547	0.057991
shimmerLocal_sma_de_stddev	-0.655966	0.274627	-2.38857	0.0169139	0.0581082
audSpec_Rfilt_sma_de[18]_quartile1	0.87819	0.367671	2.38852	0.0169164	0.0581082
audspecRasta_lengthL1norm_sma_de_lpc1	0.808707	0.338558	2.38868	0.0169089	0.0581082
audSpec_Rfilt_sma[20]_upleveltime50	-0.713524	0.298774	-2.38818	0.0169322	0.0581307
pcm_fftMag_spectralEntropy_sma_de_meanRisingSlope	-0.825675	0.345847	-2.3874	0.0169679	0.0582217
audSpec_Rfilt_sma[22]_leftctime	-0.866008	0.363098	-2.38506	0.0170766	0.0585628
audSpec_Rfilt_sma_de[17]_lpc0	-0.807164	0.338529	-2.38433	0.0171105	0.0586473
pcm_fftMag_spectralRollOff50.0_sma_linregerrQ	-0.734841	0.308271	-2.38375	0.0171373	0.0586756
shimmerLocal_sma_de_rqmean	-0.654684	0.274627	-2.3839	0.0171302	0.0586756
mfcc_sma_de[8]_peakRangeRel	-0.627229	0.263164	-2.38341	0.0171529	0.0586971
audSpec_Rfilt_sma_de[4]_iqr1-2	-0.843448	0.354063	-2.3822	0.0172097	0.058831
audSpec_Rfilt_sma[12]_linregerrQ	-0.709625	0.297889	-2.38218	0.0172107	0.058831
audSpec_Rfilt_sma[12]_qregerrQ	-0.709525	0.297923	-2.38157	0.0172388	0.0588774
mfcc_sma[3]_iqr1-2	-0.834858	0.350584	-2.38134	0.01725	0.0588774
audSpec_Rfilt_sma[20]_linregc2	-0.765604	0.321508	-2.38129	0.0172522	0.0588774
audSpec_Rfilt_sma[19]_upleveltime25	-0.709499	0.298117	-2.37994	0.0173155	0.0589979
pcm_fftMag_psySharpness_sma_qregerrQ	-0.721105	0.30299	-2.37997	0.0173143	0.0589979
mfcc_sma_de[12]_peakRangeRel	-0.667977	0.280663	-2.38	0.0173127	0.0589979
pcm_fftMag_spectralRollOff90.0_sma_minRangeRel	0.725718	0.305199	2.37785	0.0174139	0.0592692
mfcc_sma[8]_iqr1-2	-0.845825	0.355687	-2.378	0.0174067	0.0592692
pcm_fftMag_spectralRollOff75.0_sma_de_pctlrange0-1	-0.845628	0.35566	-2.37763	0.0174244	0.0592729
audSpec_Rfilt_sma[17]_peakDistStddev	0.765099	0.32193	2.3766	0.0174729	0.0594002
audSpec_Rfilt_sma_de[10]_minPos	-0.650816	0.273862	-2.37644	0.0174806	0.0594002
pcm_fftMag_spectralHarmonicity_sma_peakMeanMeanDist	-0.998382	0.420457	-2.37451	0.0175721	0.0596724
audSpec_Rfilt_sma[11]_upleveltime25	-0.717745	0.302316	-2.37416	0.017589	0.0596724
audSpec_Rfilt_sma[4]_percentile99.0	-0.784769	0.330539	-2.37421	0.0175865	0.0596724
pcm_fftMag_fband250-650_sma_iqr1-3	-1.01592	0.428199	-2.37255	0.0176658	0.0598684
pcm_fftMag_spectralCentroid_sma_quartile3	-0.733585	0.309194	-2.37257	0.0176648	0.0598684
audSpec_Rfilt_sma[23]_percentile1.0	0.839801	0.354148	2.37133	0.0177243	0.059995
audSpec_Rfilt_sma[9]_quartile2	0.825206	0.34798	2.37142	0.01772	0.059995
pcm_fftMag_spectralRollOff50.0_sma_de_pctlrange0-1	-0.794446	0.335043	-2.37118	0.0177316	0.059995
mfcc_sma[4]_iqr2-3	-0.807699	0.340722	-2.37055	0.0177615	0.0600319
mfcc_sma[7]_lpc0	0.937388	0.395411	2.37067	0.0177559	0.0600319
pcm_zcr_sma_de_quartile1	0.748104	0.315679	2.36982	0.0177965	0.0600831
audSpec_Rfilt_sma_de[15]_meanRisingSlope	-0.772305	0.325965	-2.36929	0.0178224	0.0600831
audSpec_Rfilt_sma[20]_upleveltime25	-0.735319	0.310359	-2.36925	0.0178242	0.0600831
audSpec_Rfilt_sma[19]_qregc1	0.661631	0.279193	2.3698	0.0177979	0.0600831
mfcc_sma_de[7]_skewness	-0.86386	0.364598	-2.36935	0.0178195	0.0600831
pcm_fftMag_spectralEntropy_sma_stddevRisingSlope	-0.759318	0.320531	-2.36894	0.0178391	0.0601013
pcm_fftMag_spectralRollOff25.0_sma_de_meanPeakDist	0.712907	0.301027	2.36825	0.0178724	0.0601493
jitterDDP_sma_de_maxPos	-0.664825	0.280701	-2.36845	0.017863	0.0601493
audSpec_Rfilt_sma[4]_meanRisingSlope	-0.792143	0.334517	-2.36802	0.0178836	0.0601549
mfcc_sma[3]_upleveltime50	-0.791246	0.334242	-2.36729	0.017919	0.0601881
pcm_fftMag_spectralRollOff50.0_sma_qregerrQ	-0.72936	0.308184	-2.36663	0.0179507	0.0601881
audSpec_Rfilt_sma_de[22]_iqr1-2	-0.908042	0.383652	-2.36684	0.0179407	0.0601881
logHNR_sma_de_rqmean	-0.680798	0.287595	-2.36721	0.0179227	0.0601881
audSpec_Rfilt_sma[4]_linregc1	0.65696	0.277586	2.36669	0.017948	0.0601881
logHNR_sma_de_stddev	-0.680798	0.287595	-2.36721	0.0179227	0.0601881
mfcc_sma[14]_qregc2	-0.63963	0.270386	-2.36562	0.0179999	0.0603213
pcm_fftMag_fband250-650_sma_amean	-1.01159	0.427754	-2.36488	0.0180361	0.0604103
audSpec_Rfilt_sma_de[3]_iqr1-3	-0.873186	0.36932	-2.36431	0.0180639	0.0604715
mfcc_sma[7]_iqr2-3	-0.84057	0.355955	-2.36145	0.0182037	0.0609073
pcm_zcr_sma_de_pctlrange0-1	-0.825028	0.349433	-2.36105	0.0182232	0.0609403
audSpec_Rfilt_sma_de[18]_maxSegLen	0.7051	0.298686	2.36068	0.0182417	0.0609698
pcm_fftMag_fband250-650_sma_quartile3	-1.00875	0.427515	-2.35957	0.0182961	0.0611193
pcm_fftMag_spectralFlux_sma_de_peakMeanMeanDist	-0.986227	0.418067	-2.35902	0.0183235	0.0611459
pcm_fftMag_spectralFlux_sma_de_peakMeanAbs	-0.986227	0.418067	-2.35902	0.0183235	0.0611459
audSpec_Rfilt_sma_de[2]_lpgain	-0.728645	0.30903	-2.35785	0.0183812	0.0613061
pcm_fftMag_fband250-650_sma_de_iqr1-3	-1.02653	0.435582	-2.35669	0.0184385	0.06139
pcm_fftMag_psySharpness_sma_amean	-0.751004	0.318611	-2.35712	0.0184175	0.06139
pcm_fftMag_psySharpness_sma_stddevRisingSlope	-0.819604	0.347768	-2.35676	0.0184354	0.06139
mfcc_sma[4]_kurtosis	0.826796	0.350849	2.35656	0.0184452	0.06139
audSpec_Rfilt_sma[6]_range	-0.734021	0.311558	-2.35597	0.0184743	0.0614547
pcm_fftMag_fband250-650_sma_pctlrange0-1	-1.01252	0.429822	-2.35568	0.018489	0.0614709
audSpec_Rfilt_sma[6]_quartile2	0.751448	0.31916	2.35446	0.0185498	0.0616406
audSpec_Rfilt_sma_de[15]_lpc3	0.793987	0.337321	2.3538	0.0185827	0.0617175
audspecRasta_lengthL1norm_sma_de_lpc0	-0.806542	0.342717	-2.35337	0.0186039	0.0617555
pcm_fftMag_fband250-650_sma_percentile99.0	-1.01102	0.429857	-2.35199	0.0186731	0.0619528
audSpec_Rfilt_sma[15]_qregc1	0.673947	0.286589	2.35161	0.0186922	0.0619834
audSpec_Rfilt_sma[10]_upleveltime25	-0.727771	0.309959	-2.34796	0.0188768	0.0625627
pcm_fftMag_spectralCentroid_sma_segLenStddev	0.727449	0.309914	2.34726	0.018912	0.0626269
pcm_fftMag_spectralRollOff90.0_sma_de_meanPeakDist	0.750821	0.319882	2.34718	0.018916	0.0626269
audSpec_Rfilt_sma[20]_kurtosis	0.763462	0.325309	2.34688	0.0189313	0.0626449
audSpec_Rfilt_sma[6]_peakRangeAbs	-0.730346	0.311699	-2.34311	0.0191238	0.0632487
audSpec_Rfilt_sma[17]_quartile1	0.846254	0.361329	2.34206	0.0191776	0.0633935
pcm_RMSenergy_sma_flatness	0.758587	0.32396	2.3416	0.019201	0.0634377
audSpec_Rfilt_sma[5]_peakMeanAbs	-0.749408	0.320225	-2.34026	0.0192706	0.0636342
pcm_fftMag_spectralSkewness_sma_percentile1.0	0.779283	0.333042	2.33989	0.0192892	0.0636624
audSpec_Rfilt_sma[7]_peakDistStddev	0.752755	0.321841	2.33891	0.0193403	0.0637977
audSpec_Rfilt_sma[7]_peakRangeRel	-0.73866	0.315994	-2.33757	0.0194093	0.0639921
mfcc_sma_de[3]_quartile2	-0.745409	0.319106	-2.33593	0.0194948	0.0641811
mfcc_sma[10]_segLenStddev	0.689041	0.295005	2.33569	0.0195073	0.0641811
audSpec_Rfilt_sma_de[18]_iqr1-3	-0.870333	0.372572	-2.33601	0.0194907	0.0641811
audspec_lengthL1norm_sma_de_upleveltime25	0.707563	0.302921	2.3358	0.0195016	0.0641811
pcm_fftMag_spectralVariance_sma_de_peakDistStddev	0.719634	0.308326	2.334	0.0195955	0.0644378
pcm_RMSenergy_sma_de_segLenStddev	0.796218	0.341272	2.33309	0.0196435	0.0645619
pcm_fftMag_spectralEntropy_sma_de_iqr1-2	-0.792481	0.339708	-2.33283	0.0196569	0.0645724
mfcc_sma_de[1]_rqmean	-0.80123	0.343784	-2.33062	0.0197734	0.0648875
mfcc_sma_de[5]_percentile99.0	-0.850322	0.364824	-2.33077	0.0197653	0.0648875
audSpec_Rfilt_sma_de[9]_maxSegLen	0.719357	0.308772	2.32974	0.01982	0.0650067
mfcc_sma_de[1]_stddev	-0.80094	0.343882	-2.32911	0.0198532	0.0650523
pcm_fftMag_spectralEntropy_sma_linregerrQ	-0.794223	0.341002	-2.32909	0.0198545	0.0650523
audSpec_Rfilt_sma[4]_leftctime	-0.790864	0.339624	-2.32865	0.0198778	0.065095
pcm_fftMag_spectralFlux_sma_rqmean	-1.00206	0.430539	-2.32747	0.0199404	0.0651745
pcm_zcr_sma_percentile99.0	-0.781643	0.335842	-2.32741	0.0199434	0.0651745
audSpec_Rfilt_sma[13]_maxSegLen	0.710912	0.305396	2.32784	0.0199208	0.0651745
audSpec_Rfilt_sma[4]_pctlrange0-1	-0.766977	0.329538	-2.32743	0.0199424	0.0651745
pcm_fftMag_spectralEntropy_sma_qregerrQ	-0.794403	0.341386	-2.32699	0.0199658	0.065214
audSpec_Rfilt_sma[11]_lpgain	-0.720115	0.309602	-2.32594	0.0200219	0.0653636
pcm_fftMag_spectralRollOff90.0_sma_lpgain	-0.781252	0.335997	-2.32517	0.0200626	0.0654288
pcm_fftMag_fband1000-4000_sma_de_meanFallingSlope	-0.932999	0.401241	-2.32528	0.0200569	0.0654288
pcm_fftMag_spectralRollOff75.0_sma_de_iqr2-3	-0.710004	0.305477	-2.32425	0.0201122	0.0655227
audSpec_Rfilt_sma_de[4]_rqmean	-0.774307	0.333123	-2.32439	0.0201046	0.0655227
audSpec_Rfilt_sma_de[8]_maxSegLen	0.698496	0.300596	2.3237	0.0201414	0.065584
mfcc_sma_de[4]_lpc2	0.838104	0.360733	2.32334	0.0201611	0.0656146
mfcc_sma[5]_quartile2	-0.802438	0.345594	-2.32191	0.0202378	0.0657961
audSpec_Rfilt_sma_de[4]_stddev	-0.773537	0.333132	-2.32201	0.0202324	0.0657961
voicingFinalUnclipped_sma_percentile99.0	-1.13492	0.488911	-2.32132	0.0202696	0.0658319
pcm_fftMag_spectralRollOff50.0_sma_range	-0.805369	0.346932	-2.3214	0.0202652	0.0658319
pcm_fftMag_spectralVariance_sma_linregc2	-0.690147	0.297355	-2.32096	0.0202892	0.065832
pcm_fftMag_fband1000-4000_sma_de_stddevFallingSlope	-0.896296	0.386179	-2.32093	0.0202905	0.065832
audSpec_Rfilt_sma[19]_quartile3	-0.840961	0.362504	-2.31987	0.0203481	0.0659851
audSpec_Rfilt_sma_de[18]_meanSegLen	0.69247	0.298568	2.3193	0.0203786	0.06605
pcm_fftMag_spectralEntropy_sma_de_quartile1	0.75609	0.326181	2.31801	0.0204489	0.066244
shimmerLocal_sma_minPos	0.633267	0.273331	2.31685	0.0205118	0.0664136
pcm_fftMag_spectralVariance_sma_de_quartile3	-0.700082	0.302202	-2.3166	0.0205253	0.0664233
pcm_fftMag_spectralRollOff75.0_sma_upleveltime90	-0.633986	0.27379	-2.31559	0.0205806	0.0665681
audSpec_Rfilt_sma[24]_segLenStddev	0.720005	0.311008	2.31507	0.0206093	0.0666268
jitterLocal_sma_quartile2	0.744205	0.321511	2.31471	0.0206288	0.0666557
mfcc_sma[8]_pctlrange0-1	-0.884702	0.382269	-2.31434	0.0206488	0.0666865
audSpec_Rfilt_sma[21]_risetime	0.87183	0.376842	2.31352	0.0206943	0.0667991
mfcc_sma[5]_lpgain	-0.886157	0.383067	-2.31332	0.0207052	0.0668001
audSpec_Rfilt_sma_de[4]_iqr2-3	-0.842936	0.36446	-2.31283	0.0207318	0.0668519
audSpec_Rfilt_sma[20]_peakRangeRel	0.720373	0.311744	2.31078	0.0208449	0.0671823
pcm_fftMag_spectralEntropy_sma_de_upleveltime90	-0.661896	0.286546	-2.30991	0.0208931	0.0673034
pcm_fftMag_psySharpness_sma_upleveltime25	-0.705941	0.305645	-2.30967	0.0209063	0.0673114
audSpec_Rfilt_sma[22]_percentile1.0	0.802496	0.34754	2.30908	0.0209393	0.0673654
mfcc_sma_de[6]_iqr1-2	-0.889309	0.385151	-2.30899	0.0209444	0.0673654
audSpec_Rfilt_sma_de[10]_percentile99.0	-0.79	0.342225	-2.30842	0.0209757	0.0674317
audSpec_Rfilt_sma_de[5]_peakMeanMeanDist	-0.738754	0.320061	-2.30816	0.02099	0.0674436
mfcc_sma_de[4]_lpc4	0.718939	0.311604	2.30722	0.0210426	0.0675095
audSpec_Rfilt_sma_de[12]_upleveltime75	-0.666785	0.288952	-2.3076	0.0210215	0.0675095
audSpec_Rfilt_sma_de[0]_lpgain	-0.738172	0.319926	-2.30732	0.0210368	0.0675095
voicingFinalUnclipped_sma_upleveltime75	-0.911228	0.394995	-2.30694	0.0210584	0.0675258
mfcc_sma[4]_stddev	-0.828289	0.359097	-2.30659	0.0210779	0.067554
pcm_RMSenergy_sma_lpgain	-0.995454	0.43161	-2.30637	0.0210897	0.0675576
audSpec_Rfilt_sma_de[5]_peakMeanAbs	-0.738017	0.320053	-2.30592	0.0211149	0.067582
audSpec_Rfilt_sma[12]_segLenStddev	0.691937	0.300078	2.30586	0.0211187	0.067582
jitterDDP_sma_de_quartile2	0.804043	0.348769	2.30537	0.0211456	0.0676062
audSpec_Rfilt_sma_de[24]_segLenStddev	0.705695	0.306114	2.30534	0.0211477	0.0676062
audSpec_Rfilt_sma[20]_qregc1	0.662841	0.287724	2.30374	0.0212372	0.067858
pcm_fftMag_psySharpness_sma_de_stddevRisingSlope	-0.760079	0.330232	-2.30165	0.021355	0.0681998
pcm_fftMag_spectralRollOff25.0_sma_peakRangeAbs	-0.829729	0.360552	-2.30128	0.0213761	0.0682328
mfcc_sma[1]_qregc3	0.678126	0.294706	2.30103	0.0213902	0.0682434
pcm_fftMag_psySharpness_sma_quartile3	-0.719747	0.312846	-2.30064	0.0214119	0.0682783
audSpec_Rfilt_sma_de[19]_quartile1	0.854449	0.371442	2.30036	0.0214279	0.0682947
audspecRasta_lengthL1norm_sma_de_risetime	-0.788885	0.342999	-2.29997	0.0214502	0.0683311
pcm_fftMag_spectralHarmonicity_sma_kurtosis	0.840082	0.365294	2.29974	0.021463	0.0683375
audspecRasta_lengthL1norm_sma_de_rqmean	-0.785327	0.341677	-2.29845	0.0215362	0.0683639
audSpec_Rfilt_sma[5]_range	-0.745163	0.324156	-2.29878	0.0215174	0.0683639
pcm_fftMag_spectralSlope_sma_meanPeakDist	0.84281	0.366681	2.29848	0.0215343	0.0683639
audSpec_Rfilt_sma_de[22]_minSegLen	0.710422	0.309056	2.29869	0.0215228	0.0683639
audspecRasta_lengthL1norm_sma_de_stddev	-0.785327	0.341677	-2.29845	0.0215362	0.0683639
audSpec_Rfilt_sma_de[12]_maxSegLen	0.680754	0.296107	2.29902	0.021504	0.0683639
pcm_fftMag_spectralHarmonicity_sma_de_meanSegLen	0.784367	0.341365	2.29773	0.0215769	0.0684588
pcm_fftMag_spectralRollOff50.0_sma_skewness	0.703494	0.306216	2.29738	0.0215972	0.0684888
pcm_fftMag_spectralVariance_sma_de_iqr2-3	-0.700639	0.305068	-2.29666	0.021638	0.0685492
pcm_fftMag_fband250-650_sma_de_quartile3	-1.00324	0.436807	-2.29677	0.0216319	0.0685492
jitterDDP_sma_quartile2	0.743446	0.324427	2.29157	0.0219306	0.0694414
audSpec_Rfilt_sma_de[5]_peakRangeAbs	-0.739345	0.322774	-2.29059	0.0219869	0.0695848
audSpec_Rfilt_sma_de[3]_meanSegLen	0.711617	0.310743	2.29005	0.0220183	0.0696494
pcm_fftMag_spectralRollOff90.0_sma_de_lpgain	-0.767884	0.335573	-2.28828	0.0221214	0.0699405
pcm_fftMag_spectralRollOff90.0_sma_peakDistStddev	0.716912	0.313366	2.28778	0.0221504	0.0699972
[truncated: 4,318 more rows]
