# Supplementary material for: Automated Speech Analysis for Screening and Monitoring Bipolar Depression: Machine Learning Model Development and Interpretation Study
Source: JMIR Med Inform. 2025 Dec 4;13:e79093. doi: 10.2196/79093 (PMC12715464; doi:10.2196/79093)
Supplement: Multimedia Appendix 2 [file medinform_v13i1e79093_app2.xlsx]

## Sheet: Suppplementary Table 2
feature	beta	se	z	pvalue	p_adj_bh
liwc_death	2.30708	0.310137	7.4389	1.01529e-13	1.05591e-11
liwc_avoidance	1.64072	0.307342	5.33842	9.37617e-08	4.87561e-06
liwc_emotional_tone	-1.50647	0.290368	-5.18816	2.12387e-07	7.36275e-06
liwc_positive_emotion_words	-1.35569	0.297162	-4.56211	5.06422e-06	0.00013167
liwc_family	1.32022	0.324737	4.06551	4.79276e-05	0.000996895
liwc_health	1.07575	0.296583	3.62716	0.000286557	0.00496698
liwc_they	1.01907	0.303808	3.35433	0.000795569	0.0118199
liwc_work	-1.00267	0.303358	-3.30525	0.000948915	0.0123359
liwc_religion	1.08493	0.334317	3.24522	0.00117361	0.0135617
liwc_auxiliary_verbs	-0.832173	0.287435	-2.89516	0.0037896	0.0394119
liwc_certainty	0.837705	0.293772	2.85154	0.00435075	0.0411343
liwc_dictionary_words	-0.803465	0.287531	-2.79436	0.00520031	0.0428228
liwc_all_punctuation	-0.857387	0.30786	-2.785	0.00535285	0.0428228
liwc_discrepancies	0.817054	0.300591	2.71816	0.00656466	0.048766
liwc_reward	-0.76307	0.284492	-2.68222	0.00731351	0.050707
liwc_dashes	0.802503	0.301865	2.65848	0.00784937	0.0510209
liwc_apostrophes	-0.75712	0.290367	-2.60746	0.00912165	0.055803
liwc_negative_emotion_words	0.750875	0.292042	2.57112	0.010137	0.0585691
liwc_six_plus_words	0.681122	0.299068	2.27748	0.0227574	0.124567
liwc_pronouns	0.693151	0.31011	2.23518	0.0254058	0.13211
liwc_prepositions	0.610332	0.279894	2.18058	0.0292142	0.138104
liwc_adjectives	-0.606503	0.276914	-2.19022	0.0285084	0.138104
liwc_female	0.720129	0.336253	2.14163	0.0322233	0.145705
liwc_sad_words	0.617004	0.290914	2.12092	0.0339289	0.147025
liwc_high_empathy	0.670588	0.32771	2.04629	0.0407282	0.163322
liwc_low_empathy	-0.654863	0.320188	-2.04525	0.0408305	0.163322
liwc_social_processes	0.668991	0.336461	1.98832	0.0467764	0.180176
liwc_leisure	-0.564395	0.293522	-1.92284	0.0545007	0.202431
liwc_quantifiers	-0.567516	0.301046	-1.88514	0.0594103	0.213058
liwc_assent	-0.643313	0.349364	-1.84138	0.0655657	0.216197
liwc_sexual	0.749101	0.408254	1.83489	0.0665221	0.216197
liwc_commas	-0.569505	0.306205	-1.85988	0.0629026	0.216197
liwc_focus_present	-0.555437	0.316198	-1.75661	0.0789843	0.238883
liwc_personal_concerns	-0.549209	0.310919	-1.76641	0.0773279	0.238883
liwc_anger_words	0.513543	0.29372	1.74841	0.0803934	0.238883
liwc_personal_pronouns	0.559435	0.343702	1.62767	0.103594	0.297789
liwc_biological_processes	0.486686	0.301038	1.61669	0.105944	0.297789
liwc_money	-0.564424	0.356563	-1.58295	0.113432	0.302485
liwc_allure	-0.463597	0.291805	-1.58872	0.112123	0.302485
liwc_affective_processes	-0.449303	0.298783	-1.50378	0.132638	0.344859
liwc_informal_language	-0.4907	0.329456	-1.48943	0.136375	0.345927
liwc_power	0.414906	0.281592	1.47343	0.140635	0.348239
liwc_feel	0.415361	0.298511	1.39144	0.164091	0.396871
liwc_interrogatives	0.387413	0.302274	1.28166	0.199961	0.464702
liwc_we	-0.393861	0.308065	-1.2785	0.201073	0.464702
liwc_you	0.391688	0.310289	1.26233	0.20683	0.467615
liwc_colons	-0.419558	0.34177	-1.2276	0.219595	0.471423
liwc_focus_past	0.403059	0.32582	1.23706	0.216065	0.471423
liwc_focus_future	0.35805	0.29326	1.22093	0.222113	0.471423
liwc_anxiety_words	0.367701	0.310571	1.18395	0.236433	0.49178
liwc_i	0.358712	0.31569	1.13628	0.25584	0.521713
liwc_function_words	0.360596	0.325443	1.10802	0.267855	0.53571
liwc_drives	-0.312535	0.296352	-1.0546	0.291606	0.554203
liwc_hear	0.327156	0.304811	1.07331	0.283134	0.554203
liwc_question_marks	0.320818	0.305448	1.05032	0.293571	0.554203
liwc_friends	-0.353495	0.339954	-1.03983	0.298417	0.554203
liwc_periods	-0.345774	0.350878	-0.985454	0.324401	0.59189
liwc_negations	-0.301338	0.321155	-0.938294	0.348093	0.594172
liwc_swear_words	0.332498	0.349132	0.952356	0.340916	0.594172
liwc_insight	0.301764	0.313436	0.962763	0.335666	0.594172
liwc_communion_language	0.280067	0.29874	0.937494	0.348505	0.594172
liwc_causation	0.264926	0.293159	0.903693	0.366158	0.608725
liwc_other_grammar	-0.263427	0.294677	-0.89395	0.371349	0.608725
liwc_agency_language	0.269762	0.303823	0.88789	0.3746	0.608725
liwc_achievement	-0.263811	0.302504	-0.872089	0.38316	0.613056
liwc_she_he	-0.264312	0.318914	-0.828788	0.407224	0.632109
liwc_clout	0.277242	0.331674	0.835886	0.403219	0.632109
liwc_impersonal_pronouns	0.262704	0.324253	0.810181	0.417836	0.639044
liwc_perceptual_processes	0.231738	0.298247	0.777001	0.437158	0.649492
liwc_exclamations	0.471108	0.601877	0.782732	0.433785	0.649492
liwc_analytical_thinking	0.237287	0.313972	0.755758	0.449795	0.658854
liwc_absolutist	-0.220155	0.319388	-0.689303	0.490632	0.693944
liwc_netspeak	0.204721	0.299157	0.684328	0.493768	0.693944
liwc_differentiation	-0.218752	0.317364	-0.689278	0.490648	0.693944
liwc_tentative	-0.191456	0.29074	-0.658513	0.510209	0.707489
liwc_other_punctuation	-0.262524	0.409705	-0.640763	0.521676	0.713873
liwc_inaction	-0.179221	0.289024	-0.620091	0.535198	0.717385
liwc_affiliation	0.191281	0.310631	0.615782	0.538039	0.717385
liwc_conjunctions	0.18109	0.325629	0.556126	0.578125	0.761076
liwc_adverbs	-0.175345	0.322096	-0.544388	0.586175	0.762027
liwc_male	-0.151755	0.323773	-0.468709	0.639278	0.810791
liwc_time_orientation	-0.148624	0.309915	-0.479564	0.631538	0.810791
liwc_articles	-0.134859	0.306563	-0.439907	0.660004	0.825956
liwc_body	0.123362	0.291909	0.422603	0.672585	0.825956
liwc_ingestion	0.126803	0.302479	0.419214	0.67506	0.825956
liwc_see	0.116227	0.298412	0.389486	0.696917	0.842783
liwc_home	-0.107513	0.300727	-0.357511	0.72071	0.861538
liwc_concrete	-0.104181	0.322125	-0.323419	0.746378	0.862481
liwc_numbers	0.104433	0.317754	0.32866	0.742413	0.862481
liwc_nonfluencies	-0.0951581	0.289899	-0.328245	0.742726	0.862481
liwc_motion	0.0920448	0.311658	0.295339	0.767735	0.877411
liwc_approach	0.0768539	0.303856	0.252929	0.800323	0.904713
liwc_cognitive_processes	0.067575	0.321294	0.210322	0.833417	0.922078
liwc_space	-0.0631172	0.299805	-0.210528	0.833256	0.922078
liwc_relativity	-0.0588312	0.311941	-0.188597	0.850409	0.930974
liwc_time	-0.0541243	0.308212	-0.175607	0.860603	0.932319
liwc_comparisons	0.0402492	0.289162	0.139193	0.889298	0.953474
liwc_verbs	0.0349892	0.3107	0.112614	0.910337	0.966071
liwc_filler_words	-0.039988	0.40423	-0.098924	0.921199	0.967724
liwc_quotes	0.0167534	0.319393	0.0524539	0.958167	0.986011
liwc_risk	0.0129199	0.295576	0.0437111	0.965135	0.986011
liwc_action	0.00527394	0.300786	0.0175338	0.986011	0.986011
liwc_abstract	-0.00782952	0.317162	-0.0246862	0.980305	0.986011
liwc_authentic	0.0104646	0.315933	0.033123	0.973576	0.986011
