# Supplementary material for: Automated Speech Analysis for Screening and Monitoring Bipolar Depression: Machine Learning Model Development and Interpretation Study
Source: JMIR Med Inform. 2025 Dec 4;13:e79093. doi: 10.2196/79093 (PMC12715464; doi:10.2196/79093)
Supplement: Multimedia Appendix 3 [file medinform_v13i1e79093_app3.xlsx]

## Sheet: Bipolar
Task	Feature	Algorithm	Optimal_Threshold	AUC_Mean	AUC_SE	Accuracy_Mean	Accuracy_SE	F1_Mean	F1_SE	PPV_Mean	PPV_SE	Sensitivity_Mean	Sensitivity_SE	Specificity_Mean	Specificity_SE	Youden_Index_Mean	Youden_Index_SE
Between-person	demo	LGB	0.6	0.541071	0.0017839	0.576252	0.00155913	0.470233	0.00227581	0.500578	0.0027795	0.451351	0.0026567	0.666554	0.00247254	0.117905	0.00306734
Between-person	acoustic	LGB	0.45	0.700415	0.00158054	0.668094	0.00139275	0.614877	0.00177532	0.602953	0.00223685	0.632826	0.00212588	0.69211	0.00212627	0.324936	0.00274807
Between-person	linguistic	LGB	0.3	0.699393	0.00135482	0.652175	0.001245	0.645363	0.00165194	0.566611	0.00216924	0.755649	0.00144628	0.575978	0.00183009	0.331627	0.00225564
Between-person	speech	LGB	0.3	0.762006	0.00159979	0.695536	0.00153696	0.666013	0.00181466	0.620497	0.0022145	0.724884	0.00223875	0.67352	0.00213898	0.398404	0.00311265
Between-person	speech+demo	LGB	0.5	0.758429	0.00161912	0.695285	0.00145632	0.627884	0.0019866	0.646848	0.00237372	0.615294	0.00239669	0.753219	0.00182202	0.368512	0.00296543
Between-person	demo	XGB	0.7	0.554939	0.00177781	0.588932	0.00156206	0.400932	0.00245736	0.524597	0.00338748	0.330381	0.0023943	0.77767	0.00206055	0.108052	0.00289377
Between-person	acoustic	XGB	0.4	0.700293	0.00166847	0.647376	0.00156703	0.61607	0.00191042	0.570516	0.00221486	0.67628	0.00243882	0.624651	0.00233089	0.300931	0.00317586
Between-person	linguistic	XGB	0.2	0.69007	0.00145998	0.643127	0.0013379	0.63972	0.00172657	0.557478	0.00214229	0.756868	0.00176438	0.558742	0.00200518	0.315609	0.00249899
Between-person	speech	XGB	0.75	0.749505	0.00152291	0.713868	0.0013971	0.594707	0.00203709	0.737372	0.00245082	0.502143	0.00222695	0.867922	0.00138188	0.370064	0.00260831
Between-person	speech+demo	XGB	0.35	0.764345	0.00155874	0.719055	0.0013281	0.683054	0.00173417	0.650645	0.00214458	0.724197	0.00214435	0.714581	0.00182787	0.438778	0.00272493
Within-person	demo	LGB	0.25	0.560017	0.00261504	0.454024	0.00220728	0.234487	0.00210925	0.140648	0.0014062	0.746178	0.00430174	0.41548	0.00260191	0.161659	0.00440838
Within-person	acoustic	LGB	0.1	0.69269	0.00302415	0.815246	0.00111639	0.281675	0.00338195	0.255931	0.00345414	0.33616	0.00457035	0.876629	0.00105499	0.212789	0.00457824
Within-person	linguistic	LGB	0.4	0.365744	0.00238976	0.807083	0.00114422	0.0860211	0.00250514	0.0955544	0.00296058	0.0865095	0.00276064	0.89894	0.000986879	-0.0145502	0.00283783
Within-person	speech	LGB	0.15	0.666696	0.00321408	0.829138	0.00100769	0.239174	0.00335849	0.243091	0.00360969	0.251288	0.00401741	0.902729	0.000850298	0.154018	0.00397506
Within-person	speech+demo	LGB	0.15	0.677189	0.0031413	0.844398	0.000974863	0.255544	0.00351648	0.277664	0.00396441	0.251288	0.00401741	0.919862	0.000736774	0.171151	0.00393983
Within-person	demo	XGB	0.15	0.551639	0.00252278	0.399563	0.00205345	0.236143	0.00192829	0.138952	0.00126805	0.830824	0.00362165	0.343667	0.0024377	0.17449	0.00370184
Within-person	acoustic	XGB	0.15	0.694646	0.00303558	0.834763	0.00106812	0.352598	0.00337956	0.32047	0.00357617	0.413324	0.00430708	0.888513	0.000959966	0.301837	0.00439834
Within-person	linguistic	XGB	0.9	0.343917	0.00234123	0.853827	0.00101819	0	0	0	0	0	0	0.962234	0.000654823	-0.0377659	0.000654823
Within-person	speech	XGB	0.1	0.699586	0.00305067	0.806224	0.00119691	0.35664	0.00367491	0.286484	0.00322129	0.492737	0.00528061	0.845671	0.00104716	0.338408	0.00548655
Within-person	speech+demo	XGB	0.1	0.680191	0.00354014	0.791481	0.00118082	0.340951	0.00358711	0.267721	0.0031685	0.49274	0.0051667	0.829146	0.00108256	0.321886	0.00541564

## Sheet: Bipolar+MDD
Task	Feature	Algorithm	Optimal_Threshold	AUC_Mean	AUC_SE	Accuracy_Mean	Accuracy_SE	F1_Mean	F1_SE	PPV_Mean	PPV_SE	Sensitivity_Mean	Sensitivity_SE	Specificity_Mean	Specificity_SE	Youden_Index_Mean	Youden_Index_SE
Between-person	demo	LGB	0.7	0.513439	0.00182403	0.61316	0.00148035	0.261124	0.00253825	0.490564	0.00366515	0.182561	0.00208169	0.882028	0.00135323	0.0645885	0.00192542
Between-person	acoustic	LGB	0.55	0.713066	0.00147666	0.685978	0.00130194	0.583019	0.00185987	0.595553	0.00236084	0.576675	0.00219484	0.753365	0.00177171	0.33004	0.00259349
Between-person	linguistic	LGB	0.3	0.644721	0.00142697	0.605267	0.00129489	0.570388	0.0017629	0.490705	0.00207286	0.687007	0.00175899	0.553591	0.00163819	0.240598	0.002556
Between-person	speech	LGB	0.15	0.751358	0.00144028	0.670577	0.0012672	0.635901	0.00161781	0.552362	0.00193003	0.754602	0.0017939	0.616124	0.00194348	0.370726	0.00246172
Between-person	speech+demo	LGB	0.35	0.772697	0.00135782	0.714795	0.00120734	0.640028	0.00175	0.620188	0.00218454	0.666266	0.00207336	0.743959	0.00168465	0.410225	0.00248559
Between-person	demo	XGB	0.7	0.558082	0.00184979	0.639683	0.00144238	0.364906	0.00255382	0.564779	0.00338438	0.274274	0.00230389	0.867318	0.00136189	0.141592	0.00240076
Between-person	acoustic	XGB	0.35	0.720046	0.0014383	0.683067	0.00128961	0.615844	0.00168585	0.57702	0.00214753	0.666471	0.00201913	0.692465	0.00193796	0.358937	0.00252243
Between-person	linguistic	XGB	0.55	0.659659	0.00141023	0.654172	0.00111058	0.54231	0.00173676	0.551127	0.0022553	0.537755	0.00180236	0.726417	0.00133778	0.264172	0.00227928
Between-person	speech	XGB	0.5	0.768887	0.00135734	0.737453	0.00120589	0.639487	0.00181869	0.674197	0.0020475	0.612682	0.00231402	0.814672	0.00132819	0.427354	0.00253536
Between-person	speech+demo	XGB	0.4	0.775461	0.00133381	0.724336	0.00115525	0.645283	0.0017157	0.636191	0.00211092	0.659062	0.00204085	0.763454	0.00159426	0.422515	0.00237776
Within-person	demo	LGB	0.3	0.499392	0.00297062	0.426625	0.00200331	0.201744	0.00171886	0.119253	0.00111724	0.699186	0.00495079	0.39469	0.00239716	0.093876	0.00470322
Within-person	acoustic	LGB	0.15	0.554511	0.00287088	0.878434	0.000923331	0.252457	0.0039955	0.366501	0.00595009	0.204241	0.00361396	0.958768	0.000550951	0.16301	0.00369668
Within-person	linguistic	LGB	0.65	0.40826	0.00265209	0.844363	0.000999325	0.0449244	0.00199297	0.0676853	0.00323132	0.0356753	0.00161667	0.939634	0.000692649	-0.024691	0.00175448
Within-person	speech	LGB	0.2	0.584915	0.00290093	0.874548	0.00097488	0.20798	0.00385634	0.318261	0.00621182	0.163214	0.00327679	0.95906	0.00054826	0.122274	0.00339005
Within-person	speech+demo	LGB	0.1	0.543412	0.00284501	0.853994	0.000951005	0.24935	0.00349571	0.276931	0.00403764	0.239403	0.00373526	0.926899	0.000672508	0.166302	0.0038189
Within-person	demo	XGB	0.3	0.51072	0.00263637	0.49055	0.00205611	0.199001	0.00194565	0.120511	0.00128416	0.607076	0.00507218	0.475963	0.0024537	0.0830398	0.00479033
Within-person	acoustic	XGB	0.1	0.537653	0.00280202	0.780777	0.00102508	0.15323	0.00258849	0.132027	0.00236219	0.194902	0.00352531	0.850256	0.000928106	0.0451577	0.00361078
Within-person	linguistic	XGB	0.4	0.380472	0.00298894	0.803319	0.00111055	0.105896	0.00254985	0.10751	0.00281948	0.111394	0.00271225	0.884624	0.000984958	-0.00398172	0.0029463
Within-person	speech	XGB	0.1	0.504598	0.00283182	0.792579	0.00103526	0.188249	0.00289731	0.162979	0.00265341	0.235938	0.0038587	0.85864	0.000856425	0.0945785	0.00402842
Within-person	speech+demo	XGB	0.2	0.567746	0.00244846	0.840994	0.000921577	0.134654	0.00291963	0.159609	0.00357556	0.125463	0.00299383	0.925983	0.000675407	0.0514453	0.00296632
